# Supplementary material for: Molecular basis of FAAH-OUT-associated human pain insensitivity
Source: Brain. 2023 May 24;146(9):3851–65. doi: 10.1093/brain/awad098 (PMC10473560; doi:10.1093/brain/awad098)
Supplement: awad098_Supplementary_Data [file awad098_supplementary_data.zip]

Archive with 4 entries (4 files):
- brain-2022-02087-File010.pdf
- brain-2022-02087-File011.xlsx
- brain-2022-02087-File012.pdf
- brain-2022-02087-File013.pdf
