# Supplementary material for: Molecular basis of FAAH-OUT-associated human pain insensitivity
Source: Brain. 2023 May 24;146(9):3851–65. doi: 10.1093/brain/awad098 (PMC10473560; doi:10.1093/brain/awad098)
Supplement: awad098_Supplementary_Data [file awad098_supplementary_data.zip › brain-2022-02087-File011.xlsx]

## Sheet: Sheet1
ID	PFS Avg (log2)	Control Avg (log2)	Fold Change	P-val	Gene Symbol	Description	mRNA Accession	mRNA Description
TC1700010648.hg.1	14.42	8.08	81.31	0.0073	KRTAP1-5	keratin associated protein 1-5	NM_031957; ENST00000361883; BC069533; BC093841; BC101555; OTTHUMT00000257691; CCDS42321.1; uc002hvu.4	Homo sapiens keratin associated protein 1-5 (KRTAP1-5), mRNA.; keratin associated protein 1-5 [gene_biotype:protein_coding transcript_biotype:protein_coding]; Homo sapiens keratin associated protein 1-5, mRNA (cDNA clone MGC:96962 IMAGE:7262171), complete cds.; Homo sapiens keratin associated protein 1-5, mRNA (cDNA clone MGC:120876 IMAGE:7939686), complete cds.; Homo sapiens keratin associated p…
TC1700010677.hg.1	12.43	6.15	77.39	4.57e-05	KRT19	keratin 19, type I	NM_002276; ENST00000361566; ENST00000455635; ENST00000462611; ENST00000468880; ENST00000471565; ENST00000479031; ENST00000593096; BC002539; BC007628; BC010409; BC067744; BC084574; OTTHUMT00000257285; OTTHUMT00000257891; OTTHUMT00000257892; OTTHUMT00000257893; OTTHUMT00000257894; OTTHUMT00000257895; OTTHUMT00000448597; CCDS11399.1; hsa_circ_0043595; hsa_circ_0043596; hsa_circ_0043597; hsa_circ_004…	Homo sapiens keratin 19, type I (KRT19), mRNA.; keratin 19, type I [gene_biotype:protein_coding transcript_biotype:protein_coding]; keratin 19, type I [gene_biotype:protein_coding transcript_biotype:retained_intron]; Homo sapiens keratin 19, mRNA (cDNA clone MGC:1712 IMAGE:3138504), complete cds.; Homo sapiens keratin 19, mRNA (cDNA clone MGC:15788 IMAGE:3504206), complete cds.; Homo sapiens kera…
TC1800007198.hg.1	9.79	4.16	49.49	1.17e-06	SLC14A1	solute carrier family 14 (urea transporter), member 1 (Kidd blood group)	NM_001128588; NM_001146036; NM_001146037; NM_001308278; NM_001308279; NM_015865; ENST00000321925; ENST00000402943; ENST00000415427; ENST00000436407; ENST00000502059; ENST00000535474; ENST00000586056; ENST00000586142; ENST00000586854; ENST00000586951; ENST00000587601; ENST00000588179; ENST00000589322; ENST00000589700; ENST00000589891; ENST00000590246; ENST00000590377; ENST00000591541; ENST00000591…	Homo sapiens solute carrier family 14 (urea transporter), member 1 (Kidd blood group) (SLC14A1), transcript variant 1, mRNA.; Homo sapiens solute carrier family 14 (urea transporter), member 1 (Kidd blood group) (SLC14A1), transcript variant 3, mRNA.; Homo sapiens solute carrier family 14 (urea transporter), member 1 (Kidd blood group) (SLC14A1), transcript variant 4, mRNA.; Homo sapiens solute c…
TC1000007641.hg.1	16.38	11.05	40.19	0.0073	DKK1	dickkopf WNT signaling pathway inhibitor 1	NM_012242; ENST00000373970; ENST00000467359; ENST00000476752; ENST00000494277; BC001539; OTTHUMT00000048098; OTTHUMT00000048099; OTTHUMT00000048100; OTTHUMT00000048101; CCDS7246.1; hsa_circ_0018414; hsa_circ_0018415; uc001jjr.4; uc057thk.1; uc057thl.1; uc057thm.1; NONHSAT013423; NONHSAT013424	Homo sapiens dickkopf WNT signaling pathway inhibitor 1 (DKK1), mRNA.; dickkopf WNT signaling pathway inhibitor 1 [gene_biotype:protein_coding transcript_biotype:protein_coding]; dickkopf WNT signaling pathway inhibitor 1 [gene_biotype:protein_coding transcript_biotype:processed_transcript]; Homo sapiens dickkopf homolog 1 (Xenopus laevis), mRNA (cDNA clone MGC:868 IMAGE:3508222), complete cds.; …
TC0500007138.hg.1	10.96	5.72	37.88	0.049	IL7R	interleukin 7 receptor	NM_002185; NR_120485; ENST00000303115; ENST00000505093; ENST00000505875; ENST00000506850; ENST00000508941; ENST00000509668; ENST00000511031; ENST00000511982; ENST00000514217; ENST00000515665; BC067537; BC067538; BC067539; BC067540; BC069999; OTTHUMT00000207577; OTTHUMT00000367183; OTTHUMT00000367184; OTTHUMT00000367185; OTTHUMT00000367186; OTTHUMT00000367187; OTTHUMT00000367188; OTTHUMT0000036718…	Homo sapiens interleukin 7 receptor (IL7R), transcript variant 1, mRNA.; Homo sapiens interleukin 7 receptor (IL7R), transcript variant 2, non-coding RNA.; interleukin 7 receptor [gene_biotype:protein_coding transcript_biotype:protein_coding]; interleukin 7 receptor [gene_biotype:protein_coding transcript_biotype:retained_intron]; interleukin 7 receptor [gene_biotype:protein_coding transcript_bio…
TC0600007788.hg.1	15.22	10.04	36.07	0.001	SCUBE3	signal peptide, CUB domain, EGF-like 3	NM_001303136; NM_152753; ENST00000274938; BC052263; CCDS4800.1; hsa_circ_0076091; hsa_circ_0076092; hsa_circ_0076093; hsa_circ_0076094; hsa_circ_0076095; hsa_circ_0076096; hsa_circ_0076097; hsa_circ_0076098; uc003okf.2; chr6_35195356_35201078; OTTHUMT00000040275	Homo sapiens signal peptide, CUB domain, EGF-like 3 (SCUBE3), transcript variant 2, mRNA.; Homo sapiens signal peptide, CUB domain, EGF-like 3 (SCUBE3), transcript variant 1, mRNA.; signal peptide, CUB domain, EGF-like 3 [gene_biotype:protein_coding transcript_biotype:protein_coding]; Homo sapiens signal peptide, CUB domain, EGF-like 3, mRNA (cDNA clone MGC:59874 IMAGE:6379512), complete cds.; si…
TC1600007835.hg.1	9.77	4.77	32.11	0.0104	MIR548AI	microRNA 548ai	NR_039672	Homo sapiens microRNA 548ai (MIR548AI), microRNA.
TC0900010975.hg.1	13.7	8.74	31.06	0.0001	GABBR2	gamma-aminobutyric acid (GABA) B receptor, 2	NM_005458; ENST00000259455; ENST00000477471; BC035071; OTTHUMT00000053373; OTTHUMT00000053374; CCDS6736.1; GABBR2.aAug10; GABBR2.bAug10; hsa_circ_0087716; uc004ays.4; uc064urx.1	Homo sapiens gamma-aminobutyric acid (GABA) B receptor, 2 (GABBR2), mRNA.; gamma-aminobutyric acid (GABA) B receptor, 2 [gene_biotype:protein_coding transcript_biotype:protein_coding]; gamma-aminobutyric acid (GABA) B receptor, 2 [gene_biotype:protein_coding transcript_biotype:processed_transcript]; Homo sapiens gamma-aminobutyric acid (GABA) B receptor, 2, mRNA (cDNA clone MGC:43091 IMAGE:526013…
TC0200013861.hg.1	14.09	9.18	30.16	0.0025	MALL	mal, T-cell differentiation protein-like	NM_005434; ENST00000272462; ENST00000424988; ENST00000427178; BC003179; OTTHUMT00000253921; OTTHUMT00000338105; OTTHUMT00000338106; uc002tfk.3; CCDS2085.1; hsa_circ_0056017; MALL.iAug10; uc061mul.1; uc061mum.1	Homo sapiens mal, T-cell differentiation protein-like (MALL), mRNA.; mal, T-cell differentiation protein-like [gene_biotype:protein_coding transcript_biotype:protein_coding]; mal, T-cell differentiation protein-like [gene_biotype:protein_coding transcript_biotype:nonsense_mediated_decay]; Homo sapiens mal, T-cell differentiation protein-like, mRNA (cDNA clone MGC:4419 IMAGE:2958058), complete cds…
TC0600006967.hg.1	10.77	6.15	24.62	1.8e-06	EDN1	endothelin 1	NM_001168319; NM_001955; ENST00000379375; BC009720; OTTHUMT00000039872; CCDS4522.1; hsa_circ_0075640; hsa_circ_0075641; uc003nae.5	Homo sapiens endothelin 1 (EDN1), transcript variant 2, mRNA.; Homo sapiens endothelin 1 (EDN1), transcript variant 1, mRNA.; endothelin 1 [gene_biotype:protein_coding transcript_biotype:protein_coding]; Homo sapiens endothelin 1, mRNA (cDNA clone MGC:9513 IMAGE:3900704), complete cds.; endothelin 1[gene_biotype:protein_coding transcript_biotype:protein_coding]; endothelin 1 [Source:HGNC Symbol;A…
TC1500006838.hg.1	9.55	5.04	22.77	0.0206	sheyper	Transcript Identified by AceView	sheyper.aAug10	Transcript Identified by AceView
TC1700012404.hg.1	9.17	4.7	22.2	0.0001	KRTAP1-1	keratin associated protein 1-1	NM_030967; ENST00000306271; BC105069; BC105071; OTTHUMT00000257696; CCDS42324.1; KRTAP1-1.aAug10-unspliced; uc060faj.1	Homo sapiens keratin associated protein 1-1 (KRTAP1-1), mRNA.; keratin associated protein 1-1 [gene_biotype:protein_coding transcript_biotype:protein_coding]; Homo sapiens keratin associated protein 1-1, mRNA (cDNA clone MGC:132729 IMAGE:8144072), complete cds.; Homo sapiens keratin associated protein 1-1, mRNA (cDNA clone MGC:132731 IMAGE:8144074), complete cds.; keratin associated protein 1-1[g…
TC1500006837.hg.1	7.76	3.31	21.98	0.0066	nerspey	Transcript Identified by AceView	nerspey.bAug10-unspliced	Transcript Identified by AceView
TC2000007083.hg.1	11.96	7.58	20.87	0.0372	ID1	inhibitor of DNA binding 1, dominant negative helix-loop-helix protein	NM_002165; NM_181353; ENST00000376105; ENST00000376112; BC000613; BC012420; OTTHUMT00000078550; OTTHUMT00000078551; CCDS13185.1; CCDS13186.1; hsa_circ_0059706; hsa_circ_0059707; uc002wwg.3; uc002wwh.3	Homo sapiens inhibitor of DNA binding 1, dominant negative helix-loop-helix protein (ID1), transcript variant 1, mRNA.; Homo sapiens inhibitor of DNA binding 1, dominant negative helix-loop-helix protein (ID1), transcript variant 2, mRNA.; inhibitor of DNA binding 1, dominant negative helix-loop-helix protein [gene_biotype:protein_coding transcript_biotype:protein_coding]; Homo sapiens inhibitor …
TC0700012636.hg.1	13.5	9.25	18.99	0.0081	PODXL	podocalyxin-like	NM_001018111; NM_005397; ENST00000322985; ENST00000378555; ENST00000446198; ENST00000465001; ENST00000482581; ENST00000484346; ENST00000487965; ENST00000490761; BC093730; BC112035; BC143318; OTTHUMT00000337625; OTTHUMT00000337626; OTTHUMT00000337627; OTTHUMT00000337628; OTTHUMT00000337629; OTTHUMT00000337630; OTTHUMT00000337631; OTTHUMT00000337632; CCDS34755.1; CCDS47714.1; hsa_circ_0001973; hsa_…	Homo sapiens podocalyxin-like (PODXL), transcript variant 1, mRNA.; Homo sapiens podocalyxin-like (PODXL), transcript variant 2, mRNA.; podocalyxin-like [gene_biotype:protein_coding transcript_biotype:protein_coding]; podocalyxin-like [gene_biotype:protein_coding transcript_biotype:nonsense_mediated_decay]; podocalyxin-like [gene_biotype:protein_coding transcript_biotype:processed_transcript]; po…
TC1700008350.hg.1	8.62	4.6	16.21	0.0015	NOG	noggin	NM_005450; ENST00000332822; BC034027; OTTHUMT00000323857; uc002iup.2; CCDS11589.1	Homo sapiens noggin (NOG), mRNA.; noggin [gene_biotype:protein_coding transcript_biotype:protein_coding]; Homo sapiens noggin, mRNA (cDNA clone MGC:23903 IMAGE:4737725), complete cds.; noggin[gene_biotype:protein_coding transcript_biotype:protein_coding]; noggin [Source:HGNC Symbol;Acc:HGNC:7866]
TC0300012676.hg.1	14.34	10.35	15.94	0.0064	PCOLCE2	procollagen C-endopeptidase enhancer 2	NM_013363; ENST00000295992; ENST00000461818; ENST00000470310; ENST00000470795; ENST00000480473; ENST00000483454; ENST00000483986; ENST00000485766; ENST00000493733; ENST00000495732; OTTHUMT00000354509; OTTHUMT00000354510; OTTHUMT00000354511; OTTHUMT00000354512; OTTHUMT00000354513; OTTHUMT00000354514; OTTHUMT00000354515; OTTHUMT00000354516; OTTHUMT00000354517; OTTHUMT00000354518; CCDS3127.1; hsa_ci…	Homo sapiens procollagen C-endopeptidase enhancer 2 (PCOLCE2), mRNA.; procollagen C-endopeptidase enhancer 2 [gene_biotype:protein_coding transcript_biotype:protein_coding]; procollagen C-endopeptidase enhancer 2 [gene_biotype:protein_coding transcript_biotype:processed_transcript]; procollagen C-endopeptidase enhancer 2 [gene_biotype:protein_coding transcript_biotype:nonsense_mediated_decay]; pr…
TC0700011809.hg.1	10.31	6.56	13.38	0.0002	TFPI2	tissue factor pathway inhibitor 2	NM_001271003; NM_001271004; NM_006528; ENST00000222543; ENST00000451238; ENST00000461482; BC005330; OTTHUMT00000254720; OTTHUMT00000341554; OTTHUMT00000341555; CCDS5632.1; uc003umy.2; uc064fkf.1; uc064fkg.1; NONHSAT122015	Homo sapiens tissue factor pathway inhibitor 2 (TFPI2), transcript variant 2, mRNA.; Homo sapiens tissue factor pathway inhibitor 2 (TFPI2), transcript variant 3, mRNA.; Homo sapiens tissue factor pathway inhibitor 2 (TFPI2), transcript variant 1, mRNA.; tissue factor pathway inhibitor 2 [gene_biotype:protein_coding transcript_biotype:protein_coding]; tissue factor pathway inhibitor 2 [gene_bioty…
TC0300012773.hg.1	10.26	6.56	13.03	0.0001	TM4SF1	transmembrane 4 L six family member 1	NM_014220; ENST00000305366; ENST00000472441; ENST00000493298; ENST00000493348; ENST00000622124; BC008442; BC010166; BC034145; OTTHUMT00000356368; OTTHUMT00000356370; OTTHUMT00000356371; OTTHUMT00000356372; CCDS3143.1; hsa_circ_0067705; hsa_circ_0067706; uc003exb.2; uc062oww.1; uc062owx.1; uc062owy.1; NONHSAT092644; uc003exc.1	Homo sapiens transmembrane 4 L six family member 1 (TM4SF1), mRNA.; transmembrane 4 L six family member 1 [gene_biotype:protein_coding transcript_biotype:protein_coding]; transmembrane 4 L six family member 1 [gene_biotype:protein_coding transcript_biotype:nonsense_mediated_decay]; Homo sapiens transmembrane 4 L six family member 1, mRNA (cDNA clone MGC:14656 IMAGE:4101110), complete cds.; Homo s…
TC0100013021.hg.1	14.7	11.18	11.53	0.0203	HSPB7	heat shock 27kDa protein family, member 7 (cardiovascular)	NM_014424; ENST00000311890; ENST00000375718; ENST00000406363; ENST00000411503; ENST00000442459; ENST00000463576; ENST00000487046; BC006319; OTTHUMT00000026333; OTTHUMT00000026334; OTTHUMT00000026335; OTTHUMT00000026336; OTTHUMT00000026337; OTTHUMT00000355539; OTTHUMT00000355540; uc001axo.2; CCDS30611.1; hsa_circ_0010119; uc057cqa.1; uc057cqb.1; uc057cqc.1; uc057cqd.1; uc057cqe.1; NONHSAT001080; u…	Homo sapiens heat shock 27kDa protein family, member 7 (cardiovascular) (HSPB7), mRNA.; heat shock 27kDa protein family, member 7 (cardiovascular) [gene_biotype:protein_coding transcript_biotype:protein_coding]; heat shock 27kDa protein family, member 7 (cardiovascular) [gene_biotype:protein_coding transcript_biotype:retained_intron]; Homo sapiens heat shock 27kDa protein family, member 7 (cardio…
TC0600013190.hg.1	16.23	12.77	11.05	0.0176	MOXD1	monooxygenase, DBH-like 1	NM_015529; ENST00000336749; ENST00000367963; ENST00000392401; ENST00000489128; BC018756; OTTHUMT00000125836; OTTHUMT00000125837; OTTHUMT00000316062; OTTHUMT00000316063; CCDS5152.2; hsa_circ_0077866; hsa_circ_0077867; hsa_circ_0077868; uc003qde.4; uc003qdf.4; uc063rkr.1; uc063rks.1	Homo sapiens monooxygenase, DBH-like 1 (MOXD1), mRNA.; monooxygenase, DBH-like 1 [gene_biotype:protein_coding transcript_biotype:protein_coding]; monooxygenase, DBH-like 1 [gene_biotype:protein_coding transcript_biotype:processed_transcript]; Homo sapiens monooxygenase, DBH-like 1, mRNA (cDNA clone MGC:31962 IMAGE:4841330), complete cds.; monooxygenase, DBH-like 1[gene_biotype:protein_coding tran…
TC0600006869.hg.1	13.56	10.12	10.88	0.0012	DSP	desmoplakin	NM_001008844; NM_004415; ENST00000379802; ENST00000418664; ENST00000506617; BC140802; OTTHUMT00000039786; OTTHUMT00000367313; OTTHUMT00000367318; CCDS4501.1; CCDS47368.1; DSP.dAug10; hsa_circ_0075578; hsa_circ_0075579; hsa_circ_0075580; hsa_circ_0075581; hsa_circ_0075582; hsa_circ_0075583; uc003mxp.2; uc003mxq.2; uc063lrp.1	Homo sapiens desmoplakin (DSP), transcript variant 2, mRNA.; Homo sapiens desmoplakin (DSP), transcript variant 1, mRNA.; desmoplakin [gene_biotype:protein_coding transcript_biotype:protein_coding]; desmoplakin [gene_biotype:protein_coding transcript_biotype:retained_intron]; Homo sapiens desmoplakin, mRNA (cDNA clone MGC:176479 IMAGE:9021670), complete cds.; desmoplakin[gene_biotype:protein_codi…
TC1100010410.hg.1	11.05	7.72	10.06	0.0011	BDNF	brain-derived neurotrophic factor	NM_001143805; NM_001143806; NM_001143807; NM_001143808; NM_001143809; NM_001143810; NM_001143811; NM_001143812; NM_001143813; NM_001143814; NM_001143816; NM_001709; NM_170731; NM_170732; NM_170733; NM_170734; NM_170735; ENST00000314915; ENST00000356660; ENST00000395978; ENST00000395980; ENST00000395981; ENST00000395983; ENST00000395986; ENST00000418212; ENST00000420794; ENST00000438929; ENST00000…	Homo sapiens brain-derived neurotrophic factor (BDNF), transcript variant 7, mRNA.; Homo sapiens brain-derived neurotrophic factor (BDNF), transcript variant 8, mRNA.; Homo sapiens brain-derived neurotrophic factor (BDNF), transcript variant 9, mRNA.; Homo sapiens brain-derived neurotrophic factor (BDNF), transcript variant 10, mRNA.; Homo sapiens brain-derived neurotrophic factor (BDNF), transcr…
TC1000009893.hg.1	13.19	9.89	9.84	0.0426	ITGA8	integrin alpha 8	NM_001291494; NM_003638; ENST00000378076; ENST00000468882; ENST00000477064; OTTHUMT00000046987; OTTHUMT00000046988; OTTHUMT00000046989; CCDS31155.1; hsa_circ_0017836; hsa_circ_0017837; hsa_circ_0017838; hsa_circ_0017839; hsa_circ_0017840; hsa_circ_0017841; ITGA8.hAug10; uc001ioc.2; uc057rzt.1; uc057rzu.1; NONHSAT011579; NONHSAT011580	Homo sapiens integrin, alpha 8 (ITGA8), transcript variant 2, mRNA.; Homo sapiens integrin, alpha 8 (ITGA8), transcript variant 1, mRNA.; integrin, alpha 8 [gene_biotype:protein_coding transcript_biotype:protein_coding]; integrin, alpha 8 [gene_biotype:protein_coding transcript_biotype:processed_transcript]; integrin, alpha 8[gene_biotype:protein_coding transcript_biotype:protein_coding]; integri…
TC0700008739.hg.1	8.55	5.4	8.9	0.0034			lnc-PIK3CG-3:1; NONHSAT122657; TCONS_00014189	Transcript Originally Identified by LNCipedia, alternate transcript name: NONHSAT122657; Non-coding transcript identified by NONCODE: Linc; gene_id XLOC_006198; transcript_id TCONS_00014189; oId TCONS_00040028; linc_name linc-PIK3CG-3; tss_id TSS9992; class_code u; gene_name linc-PIK3CG-3;
TC1000007847.hg.1	7.71	4.62	8.48	0.0005	MYPN	myopalladin	NM_001256267; NM_001256268; NM_032578; NR_045662; NR_045663; ENST00000354393; ENST00000358913; ENST00000373675; ENST00000540630; ENST00000613327; OTTHUMT00000048307; OTTHUMT00000048308; OTTHUMT00000048309; BC167818; CCDS7275.1; CCDS73142.1; hsa_circ_0005368; hsa_circ_0018491; hsa_circ_0018492; hsa_circ_0018493; MYPN.hAug10; uc001jnm.6; uc001jnn.6; uc001jno.5; uc001jnp.2; uc010qit.4; chr10_6988119…	Homo sapiens myopalladin (MYPN), transcript variant 4, mRNA.; Homo sapiens myopalladin (MYPN), transcript variant 5, mRNA.; Homo sapiens myopalladin (MYPN), transcript variant 1, mRNA.; Homo sapiens myopalladin (MYPN), transcript variant 2, non-coding RNA.; Homo sapiens myopalladin (MYPN), transcript variant 3, non-coding RNA.; myopalladin [gene_biotype:protein_coding transcript_biotype:protein_c…
TC0700008873.hg.1	16.84	13.78	8.33	0.0467	CAV1	caveolin 1	NM_001172895; NM_001172896; NM_001172897; NM_001753; ENST00000341049; ENST00000393467; ENST00000393468; ENST00000393470; ENST00000405348; ENST00000451122; ENST00000456473; ENST00000489856; ENST00000614113; BC082246; OTTHUMT00000059734; OTTHUMT00000141423; OTTHUMT00000141424; OTTHUMT00000141425; OTTHUMT00000315775; OTTHUMT00000316596; OTTHUMT00000316597; OTTHUMT00000319688; CCDS55156.1; CCDS5767.1…	Homo sapiens caveolin 1, caveolae protein, 22kDa (CAV1), transcript variant 2, mRNA.; Homo sapiens caveolin 1, caveolae protein, 22kDa (CAV1), transcript variant 3, mRNA.; Homo sapiens caveolin 1, caveolae protein, 22kDa (CAV1), transcript variant 4, mRNA.; Homo sapiens caveolin 1, caveolae protein, 22kDa (CAV1), transcript variant 1, mRNA.; caveolin 1, caveolae protein, 22kDa [gene_biotype:prote…
TC0X00008073.hg.1	15.81	12.84	7.82	0.0384	PRPS1	phosphoribosyl pyrophosphate synthetase 1	NM_001204402; NM_002764; ENST00000372418; ENST00000372419; ENST00000372428; ENST00000372435; BC001605; OTTHUMT00000057840; OTTHUMT00000057841; OTTHUMT00000057842; uc011msj.2; CCDS14529.1; CCDS76007.1; hsa_circ_0091292; hsa_circ_0091293; hsa_circ_0091294; uc004ene.5; uc065aoz.1; uc065apa.1	Homo sapiens phosphoribosyl pyrophosphate synthetase 1 (PRPS1), transcript variant 2, mRNA.; Homo sapiens phosphoribosyl pyrophosphate synthetase 1 (PRPS1), transcript variant 1, mRNA.; phosphoribosyl pyrophosphate synthetase 1 [gene_biotype:protein_coding transcript_biotype:protein_coding]; Homo sapiens phosphoribosyl pyrophosphate synthetase 1, mRNA (cDNA clone MGC:2256 IMAGE:3542584), complete…
TC0100008797.hg.1	15.84	12.96	7.34	0.0229	AK5	adenylate kinase 5	NM_012093; NM_174858; ENST00000317704; ENST00000344720; ENST00000354567; ENST00000465146; ENST00000466114; ENST00000466393; ENST00000469394; ENST00000478255; ENST00000478407; ENST00000524494; ENST00000527263; ENST00000530826; ENST00000531672; BC033896; BC036666; OTTHUMT00000026992; OTTHUMT00000026993; OTTHUMT00000026994; OTTHUMT00000092213; OTTHUMT00000092214; OTTHUMT00000092215; OTTHUMT000000922…	Homo sapiens adenylate kinase 5 (AK5), transcript variant 2, mRNA.; Homo sapiens adenylate kinase 5 (AK5), transcript variant 1, mRNA.; adenylate kinase 5 [gene_biotype:protein_coding transcript_biotype:processed_transcript]; adenylate kinase 5 [gene_biotype:protein_coding transcript_biotype:protein_coding]; adenylate kinase 5 [gene_biotype:protein_coding transcript_biotype:retained_intron]; aden…
TC1500010018.hg.1	12.81	9.94	7.29	0.0389	SEMA7A	semaphorin 7A, GPI membrane anchor (John Milton Hagen blood group)	NM_001146029; NM_001146030; NM_003612; ENST00000261918; ENST00000542748; ENST00000543145; ENST00000567345; ENST00000569617; BC101643; BC101647; OTTHUMT00000272904; OTTHUMT00000419635; OTTHUMT00000419636; OTTHUMT00000419637; CCDS10262.1; CCDS53958.1; CCDS53959.1; hsa_circ_0036269; uc002axv.4; uc010ulk.3; uc010ull.3; uc059lii.1; uc059lij.1; NONHSAT047232	Homo sapiens semaphorin 7A, GPI membrane anchor (John Milton Hagen blood group) (SEMA7A), transcript variant 2, mRNA.; Homo sapiens semaphorin 7A, GPI membrane anchor (John Milton Hagen blood group) (SEMA7A), transcript variant 3, mRNA.; Homo sapiens semaphorin 7A, GPI membrane anchor (John Milton Hagen blood group) (SEMA7A), transcript variant 1, mRNA.; semaphorin 7A, GPI membrane anchor (John M…
TC0100014762.hg.1	9.9	7.05	7.17	0.0339	SSX2IP	synovial sarcoma, X breakpoint 2 interacting protein	NM_001166293; NM_001166294; NM_001166295; NM_001166417; NM_014021; ENST00000342203; ENST00000422026; ENST00000437941; ENST00000459708; ENST00000460500; ENST00000476905; ENST00000481102; ENST00000490476; ENST00000603677; ENST00000605755; BC033637; BC064389; OTTHUMT00000027469; OTTHUMT00000027470; OTTHUMT00000027471; OTTHUMT00000027472; OTTHUMT00000027473; OTTHUMT00000092675; OTTHUMT00000092676; OT…	Homo sapiens synovial sarcoma, X breakpoint 2 interacting protein (SSX2IP), transcript variant 2, mRNA.; Homo sapiens synovial sarcoma, X breakpoint 2 interacting protein (SSX2IP), transcript variant 3, mRNA.; Homo sapiens synovial sarcoma, X breakpoint 2 interacting protein (SSX2IP), transcript variant 4, mRNA.; Homo sapiens synovial sarcoma, X breakpoint 2 interacting protein (SSX2IP), transcri…
TC0100014191.hg.1	14.15	11.32	7.1	0.012	RAB3B	RAB3B, member RAS oncogene family	NM_002867; ENST00000371655; BC005035; OTTHUMT00000023816; uc001cth.3; CCDS560.1; hsa_circ_0012483; hsa_circ_0012484; hsa_circ_0012485	Homo sapiens RAB3B, member RAS oncogene family (RAB3B), mRNA.; RAB3B, member RAS oncogene family [gene_biotype:protein_coding transcript_biotype:protein_coding]; Homo sapiens RAB3B, member RAS oncogene family, mRNA (cDNA clone MGC:12720 IMAGE:4040566), complete cds.; RAB3B, member RAS oncogene family[gene_biotype:protein_coding transcript_biotype:protein_coding]; RAB3B, member RAS oncogene family…
TC0500012842.hg.1	11.31	8.49	7.05	0.0137	DUSP1	dual specificity phosphatase 1	NM_004417; ENST00000239223; BC022463; OTTHUMT00000252943; CCDS4380.1; hsa_circ_0075043; hsa_circ_0075044; hsa_circ_0075045; uc003mbv.3	Homo sapiens dual specificity phosphatase 1 (DUSP1), mRNA.; dual specificity phosphatase 1 [gene_biotype:protein_coding transcript_biotype:protein_coding]; Homo sapiens dual specificity phosphatase 1, mRNA (cDNA clone MGC:26153 IMAGE:4794895), complete cds.; dual specificity phosphatase 1[gene_biotype:protein_coding transcript_biotype:protein_coding]; dual specificity phosphatase 1 [Source:HGNC S…
TC0900006522.hg.1	9.66	6.84	7.05	0.0463	SLC1A1	solute carrier family 1 (neuronal/epithelial high affinity glutamate transporter, system Xag), member 1	NM_004170; ENST00000262352; ENST00000422398; ENST00000490167; BC033040; OTTHUMT00000051571; OTTHUMT00000051572; OTTHUMT00000051573; CCDS6452.1; hsa_circ_0086249; uc003zij.3; uc064ryh.1; uc064ryi.1; NONHSAT130061	Homo sapiens solute carrier family 1 (neuronal/epithelial high affinity glutamate transporter, system Xag), member 1 (SLC1A1), mRNA.; solute carrier family 1 (neuronal/epithelial high affinity glutamate transporter, system Xag), member 1 [gene_biotype:protein_coding transcript_biotype:protein_coding]; solute carrier family 1 (neuronal/epithelial high affinity glutamate transporter, system Xag), m…
TC0400012820.hg.1	11.49	8.78	6.55	0.0263	FGF5	fibroblast growth factor 5	NM_001291812; NM_004464; NM_033143; ENST00000312465; ENST00000380628; ENST00000456523; ENST00000503413; BC074858; BC074859; BC131502; OTTHUMT00000252627; OTTHUMT00000252628; OTTHUMT00000362782; OTTHUMT00000362783; CCDS34021.1; CCDS3586.1; FGF5andC4orf22.fAug10; uc003hmd.4; uc003hme.4; uc062xra.1; uc062xrc.1; NONHSAT097140	Homo sapiens fibroblast growth factor 5 (FGF5), transcript variant 3, mRNA.; Homo sapiens fibroblast growth factor 5 (FGF5), transcript variant 1, mRNA.; Homo sapiens fibroblast growth factor 5 (FGF5), transcript variant 2, mRNA.; fibroblast growth factor 5 [gene_biotype:protein_coding transcript_biotype:protein_coding]; fibroblast growth factor 5 [gene_biotype:protein_coding transcript_biotype:p…
TC0100010319.hg.1	11.59	8.89	6.49	0.0002	RP11-312J18.5		ENST00000425270; OTTHUMT00000071455; TCONS_l2_00000663	havana:known chromosome:GRCh38:1:160894980:160896076:1 gene:ENSG00000213080 gene_biotype:processed_pseudogene transcript_biotype:processed_pseudogene; spermine synthase (SMS) pseudogene[gene_biotype:processed_pseudogene transcript_biotype:processed_pseudogene]; Hg19:chr1:+:160864696-160866290
TC1500008370.hg.1	7.09	4.39	6.49	0.0004	ST8SIA2	ST8 alpha-N-acetyl-neuraminide alpha-2,8-sialyltransferase 2	NM_006011; ENST00000268164; ENST00000539113; ENST00000555434; ENST00000556382; BC096202; BC096203; BC096204; BC096205; OTTHUMT00000313526; OTTHUMT00000414854; OTTHUMT00000414855; OTTHUMT00000414923; CCDS10372.1; ST8SIA2andC15orf32.aAug10; uc002bra.4; uc002brb.4; uc059nlb.1; uc059nlc.1	Homo sapiens ST8 alpha-N-acetyl-neuraminide alpha-2,8-sialyltransferase 2 (ST8SIA2), mRNA.; ST8 alpha-N-acetyl-neuraminide alpha-2,8-sialyltransferase 2 [gene_biotype:protein_coding transcript_biotype:protein_coding]; ST8 alpha-N-acetyl-neuraminide alpha-2,8-sialyltransferase 2 [gene_biotype:protein_coding transcript_biotype:retained_intron]; Homo sapiens ST8 alpha-N-acetyl-neuraminide alpha-2,8-…
TC1100008044.hg.1	14.41	11.72	6.43	3.19e-05	DRAP1	DR1-associated protein 1 (negative cofactor 2 alpha)	NM_006442; ENST00000312515; ENST00000376991; ENST00000525190; ENST00000525501; ENST00000527119; ENST00000530791; ENST00000531121; ENST00000532933; ENST00000534333; BC010025; OTTHUMT00000391197; OTTHUMT00000391198; OTTHUMT00000391199; OTTHUMT00000391200; OTTHUMT00000391203; OTTHUMT00000391204; OTTHUMT00000391205; OTTHUMT00000391206; OTTHUMT00000391207; CCDS8123.1; uc001ogj.3; uc058drx.1; uc058dry.…	Homo sapiens DR1-associated protein 1 (negative cofactor 2 alpha) (DRAP1), mRNA.; DR1-associated protein 1 (negative cofactor 2 alpha) [gene_biotype:protein_coding transcript_biotype:protein_coding]; DR1-associated protein 1 (negative cofactor 2 alpha) [gene_biotype:protein_coding transcript_biotype:retained_intron]; Homo sapiens DR1-associated protein 1 (negative cofactor 2 alpha), mRNA (cDNA cl…
TC0900010971.hg.1	8.88	6.2	6.42	0.0068	TBC1D2	TBC1 domain family, member 2	NM_001267571; NM_001267572; NM_018421; NR_051978; ENST00000342112; ENST00000375063; ENST00000375064; ENST00000375066; ENST00000465784; ENST00000493589; BC028918; BC071978; OTTHUMT00000053366; OTTHUMT00000053367; OTTHUMT00000053368; OTTHUMT00000053370; OTTHUMT00000053371; CCDS35080.1; CCDS59137.1; CCDS75865.1; hsa_circ_0087714; hsa_circ_0087715; uc004ayp.5; uc004ayq.4; uc004ayr.4; uc011lvb.3; uc06…	Homo sapiens TBC1 domain family, member 2 (TBC1D2), transcript variant 1, mRNA.; Homo sapiens TBC1 domain family, member 2 (TBC1D2), transcript variant 3, mRNA.; Homo sapiens TBC1 domain family, member 2 (TBC1D2), transcript variant 2, mRNA.; Homo sapiens TBC1 domain family, member 2 (TBC1D2), transcript variant 4, non-coding RNA.; TBC1 domain family, member 2 [gene_biotype:protein_coding transcr…
TC0300008317.hg.1	6.74	4.06	6.41	0.0424	poysweyby	Transcript Identified by AceView	poysweyby.aAug10-unspliced	Transcript Identified by AceView
TC1300007102.hg.1	12.73	10.07	6.3	0.0128	FKBP1AP3	Transcript Identified by AceView, Entrez Gene ID(s) 2284	FKBP1AP3.aAug10-unspliced	Transcript Identified by AceView, Entrez Gene ID(s) 2284
TC0500010203.hg.1	10.73	8.09	6.26	0.0071	MYO10	myosin X	NM_012334; ENST00000274203; ENST00000502436; ENST00000505695; ENST00000506343; ENST00000507288; ENST00000508318; ENST00000510401; ENST00000511972; ENST00000512061; ENST00000513610; ENST00000513882; ENST00000515803; BC137168; BC150285; OTTHUMT00000366167; OTTHUMT00000366168; OTTHUMT00000366169; OTTHUMT00000366170; OTTHUMT00000366171; OTTHUMT00000366172; OTTHUMT00000366173; OTTHUMT00000366174; OTTH…	Homo sapiens myosin X (MYO10), mRNA.; myosin X [gene_biotype:protein_coding transcript_biotype:protein_coding]; myosin X [gene_biotype:protein_coding transcript_biotype:processed_transcript]; myosin X [gene_biotype:protein_coding transcript_biotype:retained_intron]; Homo sapiens myosin X, mRNA (cDNA clone MGC:168788 IMAGE:9021165), complete cds.; Homo sapiens myosin X, mRNA (cDNA clone MGC:166908…
TC0300013698.hg.1	9.98	7.34	6.25	0.0468	rorverbo	Transcript Identified by AceView	rorverbo.aAug10-unspliced	Transcript Identified by AceView
TC0400009716.hg.1	13.47	10.84	6.19	0.045			NONHSAT094647; NONHSAT094648; NONHSAT094649	Non-coding transcript identified by NONCODE; Non-coding transcript identified by NONCODE: Antisense
TC1400007154.hg.1	11.87	9.27	6.06	0.009	GNG2	guanine nucleotide binding protein (G protein), gamma 2	NM_001243773; NM_001243774; NM_053064; ENST00000335281; ENST00000553299; ENST00000553432; ENST00000553560; ENST00000554736; ENST00000554832; ENST00000554840; ENST00000554875; ENST00000555472; ENST00000556471; ENST00000556522; ENST00000556752; ENST00000556766; ENST00000557208; ENST00000557376; ENST00000615906; BC020774; BC060856; OTTHUMT00000411579; OTTHUMT00000411580; OTTHUMT00000411581; OTTHUMT0…	Homo sapiens guanine nucleotide binding protein (G protein), gamma 2 (GNG2), transcript variant 2, mRNA.; Homo sapiens guanine nucleotide binding protein (G protein), gamma 2 (GNG2), transcript variant 3, mRNA.; Homo sapiens guanine nucleotide binding protein (G protein), gamma 2 (GNG2), transcript variant 1, mRNA.; guanine nucleotide binding protein (G protein), gamma 2 [gene_biotype:protein_cod…
TC0300011814.hg.1	6.84	4.25	5.99	0.0007			T246675	Transcript identified by MiTranscriptome
TC0500009378.hg.1	7.76	5.21	5.85	0.0026	DOCK2	dedicator of cytokinesis 2	NM_004946; ENST00000256935; ENST00000433448; ENST00000518056; ENST00000519223; ENST00000519628; ENST00000519734; ENST00000519868; ENST00000520181; ENST00000520450; ENST00000520836; ENST00000520908; ENST00000522138; ENST00000522994; ENST00000523351; ENST00000523684; ENST00000524185; ENST00000540750; BC104900; BC113457; OTTHUMT00000252828; OTTHUMT00000371641; OTTHUMT00000371643; OTTHUMT00000371644;…	Homo sapiens dedicator of cytokinesis 2 (DOCK2), mRNA.; dedicator of cytokinesis 2 [gene_biotype:protein_coding transcript_biotype:protein_coding]; dedicator of cytokinesis 2 [gene_biotype:protein_coding transcript_biotype:nonsense_mediated_decay]; dedicator of cytokinesis 2 [gene_biotype:protein_coding transcript_biotype:retained_intron]; dedicator of cytokinesis 2 [gene_biotype:protein_coding t…
TC0X00006770.hg.1	14.32	11.79	5.77	0.0007	SMS	spermine synthase	NM_001258423; NM_004595; ENST00000379404; ENST00000404933; ENST00000457085; ENST00000478094; BC009898; BC085621; OTTHUMT00000056030; OTTHUMT00000056031; OTTHUMT00000056032; OTTHUMT00000056033; CCDS14203.1; CCDS59161.1; hsa_circ_0090055; hsa_circ_0090056; hsa_circ_0090057; hsa_circ_0090058; hsa_circ_0090059; hsa_circ_0090060; hsa_circ_0090061; hsa_circ_0090062; uc004dag.5; uc031tgx.2; uc064yhv.1; …	Homo sapiens spermine synthase (SMS), transcript variant 2, mRNA.; Homo sapiens spermine synthase (SMS), transcript variant 1, mRNA.; spermine synthase [gene_biotype:protein_coding transcript_biotype:protein_coding]; spermine synthase [gene_biotype:protein_coding transcript_biotype:processed_transcript]; Homo sapiens spermine synthase, mRNA (cDNA clone MGC:2071 IMAGE:3506022), complete cds.; Homo…
TC0800007057.hg.1	14.49	11.97	5.73	0.0378	DOCK5	dedicator of cytokinesis 5	NM_024940; ENST00000276440; ENST00000410074; ENST00000444569; ENST00000463457; ENST00000467709; ENST00000478099; ENST00000479547; ENST00000481100; ENST00000481728; ENST00000487948; ENST00000495236; ENST00000521405; BC137175; BC137176; OTTHUMT00000254955; OTTHUMT00000334268; OTTHUMT00000334269; OTTHUMT00000334270; OTTHUMT00000334271; OTTHUMT00000334272; OTTHUMT00000334273; OTTHUMT00000334274; OTTH…	Homo sapiens dedicator of cytokinesis 5 (DOCK5), mRNA.; dedicator of cytokinesis 5 [gene_biotype:protein_coding transcript_biotype:protein_coding]; dedicator of cytokinesis 5 [gene_biotype:protein_coding transcript_biotype:retained_intron]; dedicator of cytokinesis 5 [gene_biotype:protein_coding transcript_biotype:nonsense_mediated_decay]; Homo sapiens dedicator of cytokinesis 5, mRNA (cDNA clone…
TC1000012270.hg.1	7.21	4.7	5.69	1.23e-05	EBF3	early B-cell factor 3	NM_001005463; ENST00000355311; ENST00000368648; ENST00000440978; BC126130; BC130479; OTTHUMT00000051015; OTTHUMT00000051016; OTTHUMT00000051018; CCDS31314.1; EBF3.bAug10; hsa_circ_0020496; uc001lki.3; uc057wvu.1; uc057wvw.1	Homo sapiens early B-cell factor 3 (EBF3), mRNA.; early B-cell factor 3 [gene_biotype:protein_coding transcript_biotype:protein_coding]; Homo sapiens early B-cell factor 3, mRNA (cDNA clone MGC:161408 IMAGE:8991846), complete cds.; Homo sapiens early B-cell factor 3, mRNA (cDNA clone MGC:163351 IMAGE:40146510), complete cds.; early B-cell factor 3[gene_biotype:protein_coding transcript_biotype:pr…
TC1100009561.hg.1	12.28	9.79	5.59	0.0398	NTM	neurotrimin	NM_001048209; NM_001144058; NM_001144059; NM_016522; ENST00000374784; ENST00000374786; ENST00000374791; ENST00000416661; ENST00000425719; ENST00000427481; ENST00000436745; ENST00000457381; ENST00000463395; ENST00000467255; ENST00000470371; ENST00000474900; ENST00000477098; ENST00000479431; ENST00000482316; ENST00000483174; ENST00000490356; ENST00000496094; ENST00000496198; ENST00000498764; ENST00…	Homo sapiens neurotrimin (NTM), transcript variant 2, mRNA.; Homo sapiens neurotrimin (NTM), transcript variant 3, mRNA.; Homo sapiens neurotrimin (NTM), transcript variant 4, mRNA.; Homo sapiens neurotrimin (NTM), transcript variant 1, mRNA.; neurotrimin [gene_biotype:protein_coding transcript_biotype:protein_coding]; neurotrimin [gene_biotype:protein_coding transcript_biotype:processed_transcri…
TC2000009965.hg.1	15.98	13.51	5.54	0.001	FKBP1A; MIR6869	FK506 binding protein 1A; microRNA 6869	NM_000801; NM_001199786; NM_054014; NR_106929; ENST00000381715; ENST00000381719; ENST00000381724; ENST00000400137; ENST00000439640; ENST00000460490; ENST00000474657; ENST00000474726; ENST00000612074; ENST00000614856; ENST00000618612; ENST00000619434; BC001925; BC005147; BC119732; OTTHUMT00000077534; OTTHUMT00000077535; OTTHUMT00000077536; OTTHUMT00000077537; OTTHUMT00000077538; OTTHUMT00000077539…	Homo sapiens FK506 binding protein 1A, 12kDa (FKBP1A), transcript variant 1, mRNA.; Homo sapiens FK506 binding protein 1A, 12kDa (FKBP1A), transcript variant 3, mRNA.; Homo sapiens FK506 binding protein 1A, 12kDa (FKBP1A), transcript variant 2, mRNA.; Homo sapiens microRNA 6869 (MIR6869), microRNA.; FK506 binding protein 1A, 12kDa [gene_biotype:protein_coding transcript_biotype:protein_coding]; F…
TC0300013151.hg.1	10.54	8.07	5.54	0.009	NCEH1	neutral cholesterol ester hydrolase 1	NM_001146276; NM_001146277; NM_001146278; NM_020792; ENST00000421723; ENST00000424772; ENST00000470419; ENST00000475381; ENST00000538775; ENST00000543711; BC028734; OTTHUMT00000346367; OTTHUMT00000346479; OTTHUMT00000346480; OTTHUMT00000346482; uc011bpx.2; uc011bpy.2; CCDS54681.1; CCDS54682.1; hsa_circ_0007042; hsa_circ_0068014; uc003fig.4; uc062pzw.1; uc062pzx.1; uc062pzy.1	Homo sapiens neutral cholesterol ester hydrolase 1 (NCEH1), transcript variant 1, mRNA.; Homo sapiens neutral cholesterol ester hydrolase 1 (NCEH1), transcript variant 3, mRNA.; Homo sapiens neutral cholesterol ester hydrolase 1 (NCEH1), transcript variant 4, mRNA.; Homo sapiens neutral cholesterol ester hydrolase 1 (NCEH1), transcript variant 2, mRNA.; neutral cholesterol ester hydrolase 1 [gene…
TC0100017925.hg.1	7.15	4.7	5.48	0.0239			T033874	Transcript identified by MiTranscriptome
TC1700008228.hg.1	12.11	9.66	5.44	0.0336	ITGA3	integrin alpha 3	NM_002204; ENST00000007722; ENST00000320031; ENST00000504417; ENST00000505306; ENST00000505552; ENST00000505612; ENST00000506401; ENST00000506437; ENST00000506827; ENST00000507771; ENST00000508100; ENST00000510809; ENST00000512553; ENST00000514834; ENST00000515147; ENST00000570989; BC136636; BC144328; BC150190; OTTHUMT00000366298; OTTHUMT00000366299; OTTHUMT00000366300; OTTHUMT00000366303; OTTHUM…	Homo sapiens integrin, alpha 3 (antigen CD49C, alpha 3 subunit of VLA-3 receptor) (ITGA3), mRNA.; integrin, alpha 3 (antigen CD49C, alpha 3 subunit of VLA-3 receptor) [gene_biotype:protein_coding transcript_biotype:protein_coding]; integrin, alpha 3 (antigen CD49C, alpha 3 subunit of VLA-3 receptor) [gene_biotype:protein_coding transcript_biotype:nonsense_mediated_decay]; integrin, alpha 3 (antig…
TC0200007237.hg.1	16.36	13.93	5.39	0.0324	CRIM1	cysteine rich transmembrane BMP regulator 1 (chordin-like)	NM_016441; ENST00000280527; ENST00000413985; ENST00000426856; ENST00000428774; ENST00000473403; ENST00000477491; ENST00000481321; ENST00000497236; BC111989; BC113371; OTTHUMT00000216878; OTTHUMT00000325444; OTTHUMT00000325445; OTTHUMT00000325446; OTTHUMT00000325447; OTTHUMT00000325448; OTTHUMT00000325449; OTTHUMT00000325450; CCDS1783.1; CRIM1.gAug10; CRIM1.jAug10; hsa_circ_0002017; hsa_circ_00023…	Homo sapiens cysteine rich transmembrane BMP regulator 1 (chordin-like) (CRIM1), mRNA.; cysteine rich transmembrane BMP regulator 1 (chordin-like) [gene_biotype:protein_coding transcript_biotype:protein_coding]; cysteine rich transmembrane BMP regulator 1 (chordin-like) [gene_biotype:protein_coding transcript_biotype:processed_transcript]; cysteine rich transmembrane BMP regulator 1 (chordin-like…
TC0500013384.hg.1	8.23	5.82	5.32	0.0183	PPP2R2B	protein phosphatase 2, regulatory subunit B, beta	NM_001271899; NM_001271900; NM_001271948; NM_181674; NM_181675; NM_181676; NM_181677; NM_181678; NR_073526; NR_073527; ENST00000336640; ENST00000394411; ENST00000394413; ENST00000394414; ENST00000453001; ENST00000502876; ENST00000504198; ENST00000504565; ENST00000508267; ENST00000508545; ENST00000509721; ENST00000512011; ENST00000512639; ENST00000512984; ENST00000515880; ENST00000520231; ENST0000…	Homo sapiens protein phosphatase 2, regulatory subunit B, beta (PPP2R2B), transcript variant 9, mRNA.; Homo sapiens protein phosphatase 2, regulatory subunit B, beta (PPP2R2B), transcript variant 8, mRNA.; Homo sapiens protein phosphatase 2, regulatory subunit B, beta (PPP2R2B), transcript variant 10, mRNA.; Homo sapiens protein phosphatase 2, regulatory subunit B, beta (PPP2R2B), transcript vari…
TC0300010952.hg.1	9.23	6.83	5.31	0.0357	LRRC2	leucine rich repeat containing 2	NM_024512; ENST00000296144; ENST00000395905; ENST00000469912; ENST00000496388; BC029118; OTTHUMT00000257375; OTTHUMT00000344225; OTTHUMT00000344226; OTTHUMT00000344227; CCDS2741.1; uc003cpu.5; uc010hji.4; uc062jae.1; uc062jag.1; NONHSAT089444; NONHSAT089446	Homo sapiens leucine rich repeat containing 2 (LRRC2), mRNA.; leucine rich repeat containing 2 [gene_biotype:protein_coding transcript_biotype:protein_coding]; leucine rich repeat containing 2 [gene_biotype:protein_coding transcript_biotype:retained_intron]; leucine rich repeat containing 2 [gene_biotype:protein_coding transcript_biotype:processed_transcript]; Homo sapiens leucine rich repeat con…
TC0600009461.hg.1	6.41	4.02	5.27	0.0213	smortoyby	Transcript Identified by AceView	smortoyby.aAug10-unspliced	Transcript Identified by AceView
TC1200007147.hg.1	10.5	8.11	5.24	0.0281	ARNTL2	aryl hydrocarbon receptor nuclear translocator-like 2	NM_001248002; NM_001248003; NM_001248004; NM_001248005; NM_020183; ENST00000261178; ENST00000266503; ENST00000311001; ENST00000395901; ENST00000457040; ENST00000539558; ENST00000542388; ENST00000544915; ENST00000546179; BC125061; BC125062; OTTHUMT00000403157; OTTHUMT00000403158; OTTHUMT00000403159; OTTHUMT00000403160; OTTHUMT00000403161; OTTHUMT00000403162; OTTHUMT00000403163; OTTHUMT00000403164;…	Homo sapiens aryl hydrocarbon receptor nuclear translocator-like 2 (ARNTL2), transcript variant 2, mRNA.; Homo sapiens aryl hydrocarbon receptor nuclear translocator-like 2 (ARNTL2), transcript variant 3, mRNA.; Homo sapiens aryl hydrocarbon receptor nuclear translocator-like 2 (ARNTL2), transcript variant 4, mRNA.; Homo sapiens aryl hydrocarbon receptor nuclear translocator-like 2 (ARNTL2), tran…
TC0400008943.hg.1	8.48	6.12	5.17	0.0083	EDNRA	endothelin receptor type A	NM_001166055; NM_001256283; NM_001957; NR_045958; ENST00000324300; ENST00000358556; ENST00000503721; ENST00000506066; ENST00000510697; ENST00000511804; ENST00000514245; BC022511; OTTHUMT00000364635; OTTHUMT00000364636; OTTHUMT00000364637; OTTHUMT00000364638; OTTHUMT00000364639; OTTHUMT00000364640; uc010ipg.2; CCDS3769.1; CCDS54810.1; CCDS58927.1; EDNRA.bAug10; EDNRA.cAug10; EDNRA.dAug10; EDNRA.gA…	Homo sapiens endothelin receptor type A (EDNRA), transcript variant 2, mRNA.; Homo sapiens endothelin receptor type A (EDNRA), transcript variant 3, mRNA.; Homo sapiens endothelin receptor type A (EDNRA), transcript variant 1, mRNA.; Homo sapiens endothelin receptor type A (EDNRA), transcript variant 4, non-coding RNA.; endothelin receptor type A [gene_biotype:protein_coding transcript_biotype:pr…
TC0400010699.hg.1	14.12	11.75	5.15	0.023	SCFD2	sec1 family domain containing 2	NM_152540; ENST00000388940; ENST00000401642; ENST00000503450; ENST00000611795; BC021137; BC032453; OTTHUMT00000361311; OTTHUMT00000361786; OTTHUMT00000363943; CCDS33984.1; hsa_circ_0002000; hsa_circ_0002527; hsa_circ_0069733; hsa_circ_0069734; hsa_circ_0069735; hsa_circ_0069736; SCFD2.bAug10; uc003gzu.4; uc010igm.4; uc062wpk.1; uc062wpl.1	Homo sapiens sec1 family domain containing 2 (SCFD2), mRNA.; sec1 family domain containing 2 [gene_biotype:protein_coding transcript_biotype:protein_coding]; Homo sapiens sec1 family domain containing 2, mRNA (cDNA clone MGC:32058 IMAGE:4866354), complete cds.; Homo sapiens sec1 family domain containing 2, mRNA (cDNA clone MGC:40484 IMAGE:5176029), complete cds.; sec1 family domain containing 2[g…
TC1600006585.hg.1	9.65	7.29	5.13	0.0026	SLC9A3R2	solute carrier family 9, subfamily A (NHE3, cation proton antiporter 3), member 3 regulator 2	NM_001130012; NM_001252073; NM_001252075; NM_001252076; NM_004785; ENST00000424542; ENST00000432365; ENST00000561844; ENST00000563587; ENST00000564033; ENST00000565086; ENST00000565855; ENST00000566198; ENST00000567504; BC106001; OTTHUMT00000434447; OTTHUMT00000434448; OTTHUMT00000434449; OTTHUMT00000434451; OTTHUMT00000434452; OTTHUMT00000434453; OTTHUMT00000434454; OTTHUMT00000434455; OTTHUMT00…	Homo sapiens solute carrier family 9, subfamily A (NHE3, cation proton antiporter 3), member 3 regulator 2 (SLC9A3R2), transcript variant 1, mRNA.; Homo sapiens solute carrier family 9, subfamily A (NHE3, cation proton antiporter 3), member 3 regulator 2 (SLC9A3R2), transcript variant 3, mRNA.; Homo sapiens solute carrier family 9, subfamily A (NHE3, cation proton antiporter 3), member 3 regulato…
TC1600011453.hg.1	11.21	8.86	5.12	0.0168	TUBB3; MC1R	tubulin, beta 3 class III; melanocortin 1 receptor (alpha melanocyte stimulating hormone receptor)	NM_001197181; NM_002386; NM_006086; ENST00000315491; ENST00000553656; ENST00000553967; ENST00000554116; ENST00000554336; ENST00000554444; ENST00000554927; ENST00000555147; ENST00000555609; ENST00000555810; ENST00000556536; ENST00000556565; ENST00000557262; ENST00000557490; ENST00000625617; BC000748; BC003021; BC007856; BC080622; OTTHUMT00000272874; OTTHUMT00000412003; OTTHUMT00000412004; OTTHUMT0…	Homo sapiens tubulin, beta 3 class III (TUBB3), transcript variant 2, mRNA.; Homo sapiens melanocortin 1 receptor (alpha melanocyte stimulating hormone receptor) (MC1R), mRNA.; Homo sapiens tubulin, beta 3 class III (TUBB3), transcript variant 1, mRNA.; tubulin, beta 3 class III [gene_biotype:protein_coding transcript_biotype:protein_coding]; tubulin, beta 3 class III [gene_biotype:protein_coding…
TC0200015657.hg.1	8.36	6.03	5.01	0.0157	LINC00607	long intergenic non-protein coding RNA 607	NR_037195; ENST00000413563; ENST00000417922; ENST00000419922; ENST00000423530; ENST00000445174; ENST00000451392; uc002vfm.1; uc002vfn.1; ENST00000413563.1; ENST00000417922.1; ENST00000419922.1; ENST00000423530.1; ENST00000445174.1; ENST00000451392.1; OTTHUMT00000337314; OTTHUMT00000337315; OTTHUMT00000337316; OTTHUMT00000337317; OTTHUMT00000337318; OTTHUMT00000337319; uc061sdp.1; uc061sdq.1; uc06…	Homo sapiens long intergenic non-protein coding RNA 607 (LINC00607), long non-coding RNA.; long intergenic non-protein coding RNA 607 [gene_biotype:lincRNA transcript_biotype:lincRNA]; Homo sapiens long intergenic non-protein coding RNA 607 (LINC00607), non-coding RNA.; long intergenic non-protein coding RNA 607 [Source:HGNC Symbol;Acc:HGNC:43944]; novel transcript; circRNA transcript identified …
TC1500008179.hg.1	5.62	3.31	4.94	1.12e-05	terchabu	Transcript Identified by AceView	terchabu.aAug10-unspliced	Transcript Identified by AceView
TC0600007084.hg.1	10.84	8.55	4.91	2.03e-05	RBM24	RNA binding motif protein 24	NM_001143941; NM_001143942; NM_153020; ENST00000318204; ENST00000379052; ENST00000425446; ENST00000503965; ENST00000504055; ENST00000508508; ENST00000509686; ENST00000510826; BC104808; BC104810; OTTHUMT00000039946; OTTHUMT00000039947; OTTHUMT00000367751; OTTHUMT00000367752; OTTHUMT00000367753; OTTHUMT00000367754; OTTHUMT00000367755; OTTHUMT00000367756; CCDS4538.1; CCDS47378.1; CCDS47379.1; RBM24.…	Homo sapiens RNA binding motif protein 24 (RBM24), transcript variant 3, mRNA.; Homo sapiens RNA binding motif protein 24 (RBM24), transcript variant 1, mRNA.; Homo sapiens RNA binding motif protein 24 (RBM24), transcript variant 2, mRNA.; RNA binding motif protein 24 [gene_biotype:protein_coding transcript_biotype:protein_coding]; RNA binding motif protein 24 [gene_biotype:protein_coding transcr…
TC0200015321.hg.1	6.07	3.78	4.89	0.0034	lorveybo	Transcript Identified by AceView	lorveybo.aAug10-unspliced	Transcript Identified by AceView
TC1400008244.hg.1	7.76	5.48	4.87	0.0349			NONHSAT039818	Non-coding transcript identified by NONCODE
TC0400008859.hg.1	6.06	3.78	4.86	0.001			T272157	Transcript identified by MiTranscriptome
TC0X00008054.hg.1	7.26	4.98	4.83	0.0005	RNF128	ring finger protein 128, E3 ubiquitin protein ligase	NM_024539; NM_194463; ENST00000255499; ENST00000324342; ENST00000418562; BC063404; OTTHUMT00000057804; OTTHUMT00000057805; OTTHUMT00000057806; CCDS14520.1; CCDS14521.1; hsa_circ_0091281; uc004emk.4; uc004eml.4; uc065aoe.1	Homo sapiens ring finger protein 128, E3 ubiquitin protein ligase (RNF128), transcript variant 2, mRNA.; Homo sapiens ring finger protein 128, E3 ubiquitin protein ligase (RNF128), transcript variant 1, mRNA.; ring finger protein 128, E3 ubiquitin protein ligase [gene_biotype:protein_coding transcript_biotype:protein_coding]; Homo sapiens ring finger protein 128, mRNA (cDNA clone MGC:74626 IMAGE:…
TC1500009078.hg.1	9.4	7.15	4.77	0.0195			T114645	Transcript identified by MiTranscriptome: lncrna
TC1300009980.hg.1	17.38	15.14	4.71	0.0336	LMO7	LIM domain 7	NM_001306080; NM_005358; NM_015842; ENST00000321797; ENST00000341547; ENST00000357063; ENST00000377499; ENST00000377534; ENST00000447038; ENST00000465261; ENST00000465309; ENST00000467686; ENST00000482116; ENST00000485987; ENST00000489941; ENST00000497947; ENST00000524651; ENST00000525107; ENST00000525373; ENST00000525914; ENST00000526202; ENST00000526371; ENST00000526528; ENST00000532377; ENST00…	Homo sapiens LIM domain 7 (LMO7), transcript variant 3, mRNA.; Homo sapiens LIM domain 7 (LMO7), transcript variant 1, mRNA.; Homo sapiens LIM domain 7 (LMO7), transcript variant 2, mRNA.; LIM domain 7 [gene_biotype:protein_coding transcript_biotype:protein_coding]; LIM domain 7 [gene_biotype:protein_coding transcript_biotype:processed_transcript]; LIM domain 7 [gene_biotype:protein_coding transc…
TC1900011963.hg.1	6.61	4.39	4.68	0.0066	PSG6	pregnancy specific beta-1-glycoprotein 6	NM_001031850; NM_002782; ENST00000187910; ENST00000292125; ENST00000402456; ENST00000402603; ENST00000484292; ENST00000594375; ENST00000595062; ENST00000599753; ENST00000601833; BC020652; OTTHUMT00000321435; OTTHUMT00000321436; OTTHUMT00000321437; OTTHUMT00000321438; OTTHUMT00000321439; OTTHUMT00000464137; OTTHUMT00000464371; OTTHUMT00000464372; OTTHUMT00000464373; CCDS12613.1; CCDS33038.1; uc002…	Homo sapiens pregnancy specific beta-1-glycoprotein 6 (PSG6), transcript variant 2, mRNA.; Homo sapiens pregnancy specific beta-1-glycoprotein 6 (PSG6), transcript variant 1, mRNA.; pregnancy specific beta-1-glycoprotein 6 [gene_biotype:protein_coding transcript_biotype:protein_coding]; pregnancy specific beta-1-glycoprotein 6 [gene_biotype:protein_coding transcript_biotype:retained_intron]; preg…
TC1500007619.hg.1	11.22	9.01	4.66	0.0057	SMAD6	SMAD family member 6	NM_005585; NR_027654; ENST00000288840; ENST00000557916; ENST00000558937; ENST00000559931; ENST00000612349; BC012986; OTTHUMT00000256953; OTTHUMT00000417451; OTTHUMT00000417452; OTTHUMT00000417453; OTTHUMT00000474051; CCDS10221.1; hsa_circ_0036004; hsa_circ_0036005; hsa_circ_0036006; hsa_circ_0036007; uc002aqf.4; uc059koh.1; uc059koi.1; uc059koj.1; uc059kok.1	Homo sapiens SMAD family member 6 (SMAD6), transcript variant 1, mRNA.; Homo sapiens SMAD family member 6 (SMAD6), transcript variant 3, non-coding RNA.; SMAD family member 6 [gene_biotype:protein_coding transcript_biotype:protein_coding]; SMAD family member 6 [gene_biotype:protein_coding transcript_biotype:nonsense_mediated_decay]; SMAD family member 6 [gene_biotype:protein_coding transcript_bio…
TC0900010470.hg.1	8.98	6.77	4.64	0.0285	PRUNE2	prune homolog 2 (Drosophila)	NM_001308047; NM_001308048; NM_001308049; NM_001308050; NM_001308051; NM_015225; NR_131751; ENST00000223609; ENST00000376713; ENST00000376717; ENST00000376718; ENST00000424866; ENST00000426088; ENST00000428286; ENST00000443509; ENST00000464414; ENST00000466266; ENST00000480674; ENST00000488346; ENST00000489555; ENST00000492157; ENST00000494975; BC150641; OTTHUMT00000052728; OTTHUMT00000052729; OT…	Homo sapiens prune homolog 2 (Drosophila) (PRUNE2), transcript variant 2, mRNA.; Homo sapiens prune homolog 2 (Drosophila) (PRUNE2), transcript variant 3, mRNA.; Homo sapiens prune homolog 2 (Drosophila) (PRUNE2), transcript variant 4, mRNA.; Homo sapiens prune homolog 2 (Drosophila) (PRUNE2), transcript variant 5, mRNA.; Homo sapiens prune homolog 2 (Drosophila) (PRUNE2), transcript variant 6, m…
TC0200012283.hg.1	6.29	4.08	4.63	0.0004	skoparbo	Transcript Identified by AceView	skoparbo.aAug10-unspliced	Transcript Identified by AceView
TC0300009158.hg.1	6.84	4.64	4.59	0.0004	U2	U2 spliceosomal RNA [Source:RFAM;Acc:RF00004]	uc062ozo.1; ENST00000622185	U2 spliceosomal RNA [Source:RFAM;Acc:RF00004]; U2 spliceosomal RNA [gene_biotype:snRNA transcript_biotype:snRNA]
TC0400011652.hg.1	6.71	4.53	4.53	0.0213			lnc-ARSJ-1:1; lnc-ARSJ-1:2; lnc-ARSJ-1:3; lnc-ARSJ-1:4; lnc-ARSJ-1:5; lnc-ARSJ-1:6; NONHSAT097913; NONHSAT097914; NONHSAT097915; NONHSAT097916; NONHSAT097917; NONHSAT097918; TCONS_00008550; TCONS_00008551; TCONS_00008552; TCONS_00008553; TCONS_00009107; TCONS_00009108	Transcript Originally Identified by LNCipedia, alternate transcript name: NONHSAT097915; Transcript Originally Identified by LNCipedia, alternate transcript name: NONHSAT097913; Transcript Originally Identified by LNCipedia, alternate transcript name: NONHSAT097918; Transcript Originally Identified by LNCipedia, alternate transcript name: NONHSAT097916; Transcript Originally Identified by LNCiped…
TC1500006792.hg.1	9.41	7.24	4.51	0.0002			T113939; T113940; T113941; T113942; T113943; T113944; T113945; T113946; T113947	Transcript identified by MiTranscriptome: lncrna
TC0300011403.hg.1	10.97	8.8	4.51	0.0042	MAGI1	membrane associated guanylate kinase, WW and PDZ domain containing 1	NM_001033057; NM_004742; NM_015520; ENST00000330909; ENST00000402939; ENST00000460329; ENST00000463103; ENST00000464060; ENST00000468159; ENST00000470990; ENST00000472257; ENST00000476403; ENST00000476703; ENST00000479287; ENST00000480729; ENST00000483466; ENST00000494271; ENST00000496734; ENST00000497477; ENST00000611645; ENST00000621418; OTTHUMT00000349126; OTTHUMT00000349127; OTTHUMT0000034912…	Homo sapiens membrane associated guanylate kinase, WW and PDZ domain containing 1 (MAGI1), transcript variant 3, mRNA.; Homo sapiens membrane associated guanylate kinase, WW and PDZ domain containing 1 (MAGI1), transcript variant 2, mRNA.; Homo sapiens membrane associated guanylate kinase, WW and PDZ domain containing 1 (MAGI1), transcript variant 1, mRNA.; membrane associated guanylate kinase, W…
TC0600007748.hg.1	12.03	9.88	4.45	0.0294	HMGA1	high mobility group AT-hook 1	NM_002131; NM_145899; NM_145901; NM_145902; NM_145903; NM_145905; ENST00000311487; ENST00000347617; ENST00000374116; ENST00000401473; ENST00000447654; ENST00000478214; BC004924; BC008832; BC015789; BC063434; BC067083; BC071863; BC071864; OTTHUMT00000040214; OTTHUMT00000040215; OTTHUMT00000040216; OTTHUMT00000040217; CCDS4788.1; CCDS4789.1; HMGA1.aAug10; HMGA1.hAug10; HMGA1.tAug10; hsa_circ_007604…	Homo sapiens high mobility group AT-hook 1 (HMGA1), transcript variant 2, mRNA.; Homo sapiens high mobility group AT-hook 1 (HMGA1), transcript variant 1, mRNA.; Homo sapiens high mobility group AT-hook 1 (HMGA1), transcript variant 3, mRNA.; Homo sapiens high mobility group AT-hook 1 (HMGA1), transcript variant 4, mRNA.; Homo sapiens high mobility group AT-hook 1 (HMGA1), transcript variant 5, m…
TC1400007165.hg.1	8.63	6.48	4.44	0.0064	PTGER2	prostaglandin E receptor 2	NM_000956; ENST00000245457; ENST00000557436; BC093927; BC093929; OTTHUMT00000276890; OTTHUMT00000411615; CCDS9708.1; PTGER2.bAug10; uc001wzr.4; uc059bns.1	Homo sapiens prostaglandin E receptor 2 (subtype EP2), 53kDa (PTGER2), mRNA.; prostaglandin E receptor 2 (subtype EP2), 53kDa [gene_biotype:protein_coding transcript_biotype:protein_coding]; Homo sapiens prostaglandin E receptor 2 (subtype EP2), 53kDa, mRNA (cDNA clone MGC:120962 IMAGE:7939772), complete cds.; Homo sapiens prostaglandin E receptor 2 (subtype EP2), 53kDa, mRNA (cDNA clone MGC:1209…
TC1200008044.hg.1	6.29	4.15	4.4	5.43e-05	kunemi	Transcript Identified by AceView	kunemi.aAug10-unspliced	Transcript Identified by AceView
TC0800011589.hg.1	7.77	5.64	4.39	0.0191	snerla	Transcript Identified by AceView	snerla.aAug10-unspliced	Transcript Identified by AceView
TC1100006494.hg.1	16.05	13.93	4.35	0.0315	CD151	CD151 molecule (Raph blood group)	NM_001039490; NM_004357; NM_139029; NM_139030; ENST00000322008; ENST00000397420; ENST00000397421; ENST00000524748; ENST00000525181; ENST00000525333; ENST00000525718; ENST00000525868; ENST00000526439; ENST00000526661; ENST00000526693; ENST00000527341; ENST00000528011; ENST00000528867; ENST00000529810; ENST00000530155; ENST00000530320; ENST00000530726; ENST00000531999; ENST00000532045; ENST00000532…	Homo sapiens CD151 molecule (Raph blood group) (CD151), transcript variant 5, mRNA.; Homo sapiens CD151 molecule (Raph blood group) (CD151), transcript variant 1, mRNA.; Homo sapiens CD151 molecule (Raph blood group) (CD151), transcript variant 4, mRNA.; Homo sapiens CD151 molecule (Raph blood group) (CD151), transcript variant 2, mRNA.; CD151 molecule (Raph blood group) [gene_biotype:protein_cod…
TC0200008270.hg.1	9.07	6.97	4.29	0.0056	ATOH8	atonal bHLH transcription factor 8	NM_032827; ENST00000306279; ENST00000463422; ENST00000469442; ENST00000473116; ENST00000489682; BC021207; BC094832; OTTHUMT00000252496; OTTHUMT00000329841; OTTHUMT00000329842; OTTHUMT00000329843; OTTHUMT00000329844; CCDS1985.1; uc002sqn.4; uc061ljs.1; uc061ljt.1; uc061lju.1; uc061ljv.1; NONHSAT072049; NONHSAT072050	Homo sapiens atonal bHLH transcription factor 8 (ATOH8), mRNA.; atonal bHLH transcription factor 8 [gene_biotype:protein_coding transcript_biotype:protein_coding]; atonal bHLH transcription factor 8 [gene_biotype:protein_coding transcript_biotype:processed_transcript]; Homo sapiens atonal homolog 8 (Drosophila), mRNA (cDNA clone MGC:13121 IMAGE:4109799), complete cds.; Homo sapiens atonal homolog…
TC1700012413.hg.1	7.46	5.39	4.19	0.0007	KRT34	keratin 34, type I	NM_021013; BC041070; OTTHUMT00000257304; CCDS11390.1; hsa_circ_0043582; uc002hwm.4; ENST00000394001	Homo sapiens keratin 34, type I (KRT34), mRNA.; Homo sapiens keratin 34, mRNA (cDNA clone MGC:52152 IMAGE:5481838), complete cds.; keratin 34[gene_biotype:protein_coding transcript_biotype:protein_coding]; keratin 34, type I [Source:HGNC Symbol;Acc:HGNC:6452]; Salzman2013 ANNOTATED, CDS, coding, OVCODE, OVEXON, UTR5 best transcript NM_021013; keratin 34, type I [gene_biotype:protein_coding transc…
TC0500010265.hg.1	9.03	7	4.07	0.034	CDH18	cadherin 18, type 2	NM_001167667; NM_001291956; NM_001291957; NM_004934; ENST00000274170; ENST00000382275; ENST00000502796; ENST00000503132; ENST00000506372; ENST00000507632; ENST00000507958; ENST00000508350; ENST00000510297; ENST00000511273; ENST00000511423; ENST00000515257; BC031051; OTTHUMT00000207117; OTTHUMT00000366744; OTTHUMT00000366745; OTTHUMT00000366746; OTTHUMT00000366747; OTTHUMT00000366748; OTTHUMT00000…	Homo sapiens cadherin 18, type 2 (CDH18), transcript variant 2, mRNA.; Homo sapiens cadherin 18, type 2 (CDH18), transcript variant 3, mRNA.; Homo sapiens cadherin 18, type 2 (CDH18), transcript variant 4, mRNA.; Homo sapiens cadherin 18, type 2 (CDH18), transcript variant 1, mRNA.; cadherin 18, type 2 [gene_biotype:protein_coding transcript_biotype:protein_coding]; cadherin 18, type 2 [gene_biot…
TC1100010718.hg.1	9.24	7.22	4.06	0.0054	LRP4	LDL receptor related protein 4	NM_002334; ENST00000378623; ENST00000527656; ENST00000529604; ENST00000529921; ENST00000534404; BC136667; BC136668; OTTHUMT00000391133; OTTHUMT00000391134; OTTHUMT00000391135; OTTHUMT00000391136; OTTHUMT00000391165; CCDS31478.1; hsa_circ_0021931; hsa_circ_0021932; hsa_circ_0021933; LRP4.cAug10; uc001ndn.5; uc058aza.1; uc058azb.1; uc058azc.1; uc058azd.1; chr11_46916139_46916842	Homo sapiens low density lipoprotein receptor-related protein 4 (LRP4), mRNA.; low density lipoprotein receptor-related protein 4 [gene_biotype:protein_coding transcript_biotype:protein_coding]; low density lipoprotein receptor-related protein 4 [gene_biotype:protein_coding transcript_biotype:retained_intron]; Homo sapiens low density lipoprotein receptor-related protein 4, mRNA (cDNA clone MGC:1…
TC0200015318.hg.1	8.86	6.85	4.04	0.0311	HECW2	HECT, C2 and WW domain containing E3 ubiquitin protein ligase 2	NM_001304840; NM_020760; ENST00000260983; ENST00000409111; ENST00000427457; ENST00000452031; ENST00000462290; ENST00000498146; BC117194; BC117198; OTTHUMT00000335199; OTTHUMT00000335314; OTTHUMT00000335315; OTTHUMT00000335316; OTTHUMT00000335317; OTTHUMT00000335318; CCDS33354.1; hsa_circ_0002150; hsa_circ_0009124; hsa_circ_0057570; hsa_circ_0057571; hsa_circ_0057572; hsa_circ_0057573; hsa_circ_00…	Homo sapiens HECT, C2 and WW domain containing E3 ubiquitin protein ligase 2 (HECW2), transcript variant 2, mRNA.; Homo sapiens HECT, C2 and WW domain containing E3 ubiquitin protein ligase 2 (HECW2), transcript variant 1, mRNA.; HECT, C2 and WW domain containing E3 ubiquitin protein ligase 2 [gene_biotype:protein_coding transcript_biotype:protein_coding]; HECT, C2 and WW domain containing E3 ubi…
TC0100013581.hg.1	9.2	7.19	4.03	0.0174	SPOCD1	SPOC domain containing 1	NM_001281987; NM_001281988; NM_144569; ENST00000257100; ENST00000360482; ENST00000452755; ENST00000460061; ENST00000468720; ENST00000473361; ENST00000485944; ENST00000525930; ENST00000528579; ENST00000528791; ENST00000529396; ENST00000531039; ENST00000532604; ENST00000533231; BC114430; OTTHUMT00000011053; OTTHUMT00000011205; OTTHUMT00000011207; OTTHUMT00000011208; OTTHUMT00000011209; OTTHUMT00000…	Homo sapiens SPOC domain containing 1 (SPOCD1), transcript variant 2, mRNA.; Homo sapiens SPOC domain containing 1 (SPOCD1), transcript variant 3, mRNA.; Homo sapiens SPOC domain containing 1 (SPOCD1), transcript variant 1, mRNA.; SPOC domain containing 1 [gene_biotype:protein_coding transcript_biotype:protein_coding]; SPOC domain containing 1 [gene_biotype:protein_coding transcript_biotype:retai…
TC1000009335.hg.1	5.96	3.95	4.03	0.0003	RP11-234G16.4	novel transcript antisense to EBF3	OTTHUMT00000473425; uc057wvv.1; ENST00000617939; LK938936.1:1..290:ncRNA	novel transcript antisense to EBF3; N/A; havana:known chromosome:GRCh38:10:129837505:129837794:1 gene:ENSG00000275327 gene_biotype:antisense transcript_biotype:antisense; long non-coding RNA OTTHUMT00000473425.1
TC1200008045.hg.1	8.33	6.33	3.99	0.0275			NONHSAT029209; NONHSAT029210	Non-coding transcript identified by NONCODE
TC1100009707.hg.1	16.25	14.26	3.97	0.0005	POLR2L	polymerase (RNA) II (DNA directed) polypeptide L, 7.6kDa	NM_021128; ENST00000322028; ENST00000534030; BC005903; BC018649; OTTHUMT00000257114; OTTHUMT00000384558; CCDS7720.1; uc001lsc.4; uc057xpd.1	Homo sapiens polymerase (RNA) II (DNA directed) polypeptide L, 7.6kDa (POLR2L), mRNA.; polymerase (RNA) II (DNA directed) polypeptide L, 7.6kDa [gene_biotype:protein_coding transcript_biotype:protein_coding]; polymerase (RNA) II (DNA directed) polypeptide L, 7.6kDa [gene_biotype:protein_coding transcript_biotype:nonsense_mediated_decay]; Homo sapiens polymerase (RNA) II (DNA directed) polypeptide…
TC0100017979.hg.1	6.75	4.76	3.97	0.0071			NONHSAT010606	Non-coding transcript identified by NONCODE
TC1200006469.hg.1	11.23	9.25	3.95	0.0254	WNT5B	wingless-type MMTV integration site family, member 5B	NM_030775; NM_032642; ENST00000310594; ENST00000397196; ENST00000537031; ENST00000538854; ENST00000539198; ENST00000542408; ENST00000543071; ENST00000543563; ENST00000545747; ENST00000545811; BC001749; OTTHUMT00000206747; OTTHUMT00000397936; OTTHUMT00000397937; OTTHUMT00000397938; OTTHUMT00000397939; OTTHUMT00000397940; OTTHUMT00000397941; OTTHUMT00000397942; OTTHUMT00000397943; OTTHUMT0000039794…	Homo sapiens wingless-type MMTV integration site family, member 5B (WNT5B), transcript variant 2, mRNA.; Homo sapiens wingless-type MMTV integration site family, member 5B (WNT5B), transcript variant 1, mRNA.; wingless-type MMTV integration site family, member 5B [gene_biotype:protein_coding transcript_biotype:protein_coding]; wingless-type MMTV integration site family, member 5B [gene_biotype:pr…
TC1100013109.hg.1	10.81	8.84	3.94	0.0115	GRAMD1B	GRAM domain containing 1B	NM_001286563; NM_001286564; NM_020716; ENST00000322282; ENST00000450171; ENST00000456860; ENST00000525945; ENST00000529432; ENST00000529750; ENST00000532581; ENST00000534764; ENST00000632815; ENST00000633087; BC105741; BC105931; BC105932; BC107480; OTTHUMT00000387403; OTTHUMT00000387404; OTTHUMT00000387405; OTTHUMT00000387406; OTTHUMT00000387407; OTTHUMT00000387408; OTTHUMT00000387409; OTTHUMT000…	Homo sapiens GRAM domain containing 1B (GRAMD1B), transcript variant 1, mRNA.; Homo sapiens GRAM domain containing 1B (GRAMD1B), transcript variant 3, mRNA.; Homo sapiens GRAM domain containing 1B (GRAMD1B), transcript variant 2, mRNA.; GRAM domain containing 1B [gene_biotype:protein_coding transcript_biotype:protein_coding]; GRAM domain containing 1B [gene_biotype:protein_coding transcript_bioty…
TC0100007206.hg.1	5.59	3.61	3.92	0.0405	CDA	cytidine deaminase	NM_001785; ENST00000375071; ENST00000461985; BC054036; OTTHUMT00000007965; OTTHUMT00000007966; CCDS210.1; uc001bdk.4; uc057cze.1	Homo sapiens cytidine deaminase (CDA), mRNA.; cytidine deaminase [gene_biotype:protein_coding transcript_biotype:protein_coding]; cytidine deaminase [gene_biotype:protein_coding transcript_biotype:processed_transcript]; Homo sapiens cytidine deaminase, mRNA (cDNA clone MGC:64975 IMAGE:5403243), complete cds.; cytidine deaminase[gene_biotype:protein_coding transcript_biotype:protein_coding]; cytid…
TC0500011502.hg.1	16.58	14.63	3.89	0.0043	ELL2	elongation factor, RNA polymerase II, 2	NM_012081; ENST00000237853; ENST00000505584; ENST00000506628; ENST00000508694; ENST00000508757; ENST00000513343; ENST00000515020; BC028412; OTTHUMT00000242846; OTTHUMT00000370237; OTTHUMT00000370238; OTTHUMT00000370239; OTTHUMT00000370240; OTTHUMT00000370242; OTTHUMT00000370243; uc003klr.4; CCDS4080.1; ELL2.eAug10; hsa_circ_0006160; hsa_circ_0008097; hsa_circ_0008962; hsa_circ_0009176; hsa_circ_0…	Homo sapiens elongation factor, RNA polymerase II, 2 (ELL2), mRNA.; elongation factor, RNA polymerase II, 2 [gene_biotype:protein_coding transcript_biotype:protein_coding]; elongation factor, RNA polymerase II, 2 [gene_biotype:protein_coding transcript_biotype:retained_intron]; elongation factor, RNA polymerase II, 2 [gene_biotype:protein_coding transcript_biotype:processed_transcript]; Homo sapi…
TC0100011200.hg.1	12.29	10.35	3.85	0.008	TIMM17A	translocase of inner mitochondrial membrane 17 homolog A (yeast)	NM_006335; ENST00000367287; ENST00000478378; ENST00000482943; ENST00000484647; BC000294; BC004439; BC007106; BC009784; BC015098; BC020833; OTTHUMT00000087092; OTTHUMT00000087093; OTTHUMT00000087094; OTTHUMT00000087095; uc001gxc.3; CCDS1417.1; hsa_circ_0015952; uc057ojy.1; uc057ojz.1; uc057oka.1; NONHSAT008783; NONHSAT008784; NONHSAT008785	Homo sapiens translocase of inner mitochondrial membrane 17 homolog A (yeast) (TIMM17A), mRNA.; translocase of inner mitochondrial membrane 17 homolog A (yeast) [gene_biotype:protein_coding transcript_biotype:protein_coding]; translocase of inner mitochondrial membrane 17 homolog A (yeast) [gene_biotype:protein_coding transcript_biotype:processed_transcript]; Homo sapiens translocase of inner mit…
TC1700011454.hg.1	6.43	4.51	3.77	0.0257	satama	Transcript Identified by AceView	satama.bAug10-unspliced	Transcript Identified by AceView
TC1800007498.hg.1	6.34	4.43	3.76	6.68e-05	dywar	Transcript Identified by AceView	dywar.aAug10-unspliced	Transcript Identified by AceView
TC1800006546.hg.1	7.22	5.32	3.74	0.0053			NONHSAT057084	Non-coding transcript identified by NONCODE
TC0300013103.hg.1	14.22	12.33	3.72	0.0218	RPL22L1	ribosomal protein L22-like 1	NM_001099645; ENST00000295830; ENST00000463836; ENST00000466674; ENST00000475836; ENST00000478578; ENST00000494771; BC107708; OTTHUMT00000352586; OTTHUMT00000352587; OTTHUMT00000352675; OTTHUMT00000352677; OTTHUMT00000352678; OTTHUMT00000352679; CCDS46955.1; uc003fhc.5; uc062pxo.1; uc062pxp.1; uc062pxq.1; uc062pxr.1; uc062pxs.1; NONHSAT093212	Homo sapiens ribosomal protein L22-like 1 (RPL22L1), mRNA.; ribosomal protein L22-like 1 [gene_biotype:protein_coding transcript_biotype:protein_coding]; ribosomal protein L22-like 1 [gene_biotype:protein_coding transcript_biotype:nonsense_mediated_decay]; ribosomal protein L22-like 1 [gene_biotype:protein_coding transcript_biotype:retained_intron]; Homo sapiens ribosomal protein L22-like 1, mRNA…
TC0800011264.hg.1	5.94	4.05	3.7	0.0191	mahare	Transcript Identified by AceView	mahare.aAug10-unspliced	Transcript Identified by AceView
TC2200008302.hg.1	9.36	7.47	3.69	2.94e-05	TPST2	tyrosylprotein sulfotransferase 2	NM_001008566; NM_003595; ENST00000338754; ENST00000398110; ENST00000403880; ENST00000440953; ENST00000442495; ENST00000445720; ENST00000450022; ENST00000453117; ENST00000454778; BC001057; BC017509; OTTHUMT00000320820; OTTHUMT00000320821; OTTHUMT00000320822; OTTHUMT00000320823; OTTHUMT00000320824; OTTHUMT00000320825; OTTHUMT00000320826; OTTHUMT00000320827; OTTHUMT00000320828; CCDS13839.1; ENST0000…	Homo sapiens tyrosylprotein sulfotransferase 2 (TPST2), transcript variant 1, mRNA.; Homo sapiens tyrosylprotein sulfotransferase 2 (TPST2), transcript variant 2, mRNA.; tyrosylprotein sulfotransferase 2 [gene_biotype:protein_coding transcript_biotype:protein_coding]; Homo sapiens tyrosylprotein sulfotransferase 2, mRNA (cDNA clone MGC:1931 IMAGE:3509627), complete cds.; Homo sapiens tyrosylprote…
TC2000008318.hg.1	6.27	4.41	3.64	0.0002	FERMT1	fermitin family member 1	NM_017671; ENST00000217289; ENST00000378844; ENST00000478194; ENST00000536936; BC035882; BC040545; OTTHUMT00000077908; OTTHUMT00000077909; OTTHUMT00000077911; uc002wmr.3; CCDS13098.1; FERMT1.eAug10; hsa_circ_0059412; hsa_circ_0059413; hsa_circ_0059414; hsa_circ_0059415; uc002wmq.4; uc010gbt.4; uc061vhf.1	Homo sapiens fermitin family member 1 (FERMT1), mRNA.; fermitin family member 1 [gene_biotype:protein_coding transcript_biotype:protein_coding]; fermitin family member 1 [gene_biotype:protein_coding transcript_biotype:processed_transcript]; Homo sapiens fermitin family homolog 1 (Drosophila), mRNA (cDNA clone MGC:46404 IMAGE:4941567), complete cds.; Homo sapiens fermitin family homolog 1 (Drosoph…
TC0800010002.hg.1	9.04	7.17	3.64	0.0051	DUSP4	dual specificity phosphatase 4	NM_001394; NM_057158; ENST00000240100; ENST00000240101; BC002671; BC014565; OTTHUMT00000257249; OTTHUMT00000257250; CCDS6072.1; CCDS6073.1; hsa_circ_0007800; uc003xhl.4; uc003xhm.4; NONHSAT125813	Homo sapiens dual specificity phosphatase 4 (DUSP4), transcript variant 1, mRNA.; Homo sapiens dual specificity phosphatase 4 (DUSP4), transcript variant 2, mRNA.; dual specificity phosphatase 4 [gene_biotype:protein_coding transcript_biotype:protein_coding]; Homo sapiens dual specificity phosphatase 4, mRNA (cDNA clone MGC:3713 IMAGE:3605895), complete cds.; Homo sapiens dual specificity phospha…
TC0100013352.hg.1	10.69	8.83	3.63	0.0244	SDHDP6	succinate dehydrogenase complex subunit D, integral membrane protein pseudogene 6 [Source:HGNC Symbol;Acc:HGNC:10689]	ENST00000414693; NONHSAT001703; NONHSAT001704; OTTHUMT00000009671	succinate dehydrogenase complex, subunit D, integral membrane protein pseudogene 6 [gene_biotype:processed_pseudogene transcript_biotype:processed_pseudogene]; Non-coding transcript identified by NONCODE; Non-coding transcript identified by NONCODE: Antisense; succinate dehydrogenase complex, subunit D, integral membrane protein (SDHD) pseudogene[gene_biotype:processed_pseudogene transcript_bioty…
TC2000007209.hg.1	9.81	7.95	3.63	0.026	PROCR	protein C receptor, endothelial	NM_006404; ENST00000216968; BC014451; OTTHUMT00000078843; CCDS13248.1; uc002xbt.5	Homo sapiens protein C receptor, endothelial (PROCR), mRNA.; protein C receptor, endothelial [gene_biotype:protein_coding transcript_biotype:protein_coding]; Homo sapiens protein C receptor, endothelial (EPCR), mRNA (cDNA clone MGC:23024 IMAGE:4907433), complete cds.; protein C receptor, endothelial (EPCR)[gene_biotype:protein_coding transcript_biotype:protein_coding]; protein C receptor, endothe…
TC1600011228.hg.1	9.87	8.02	3.6	0.0154	PIEZO1	piezo-type mechanosensitive ion channel component 1	NM_001142864; ENST00000301015; ENST00000327397; ENST00000419505; ENST00000466823; ENST00000472168; ENST00000474606; ENST00000475586; ENST00000484567; ENST00000490756; ENST00000491917; ENST00000495568; ENST00000497793; ENST00000518793; ENST00000521877; ENST00000566414; BC150271; OTTHUMT00000345699; OTTHUMT00000345701; OTTHUMT00000345702; OTTHUMT00000345704; OTTHUMT00000345705; OTTHUMT00000345706; …	Homo sapiens piezo-type mechanosensitive ion channel component 1 (PIEZO1), mRNA.; piezo-type mechanosensitive ion channel component 1 [gene_biotype:protein_coding transcript_biotype:protein_coding]; piezo-type mechanosensitive ion channel component 1 [gene_biotype:protein_coding transcript_biotype:nonsense_mediated_decay]; piezo-type mechanosensitive ion channel component 1 [gene_biotype:protein_…
TC0900009734.hg.1	6.26	4.41	3.6	0.0024			NONHSAT130452	Non-coding transcript identified by NONCODE
TC0100015234.hg.1	9.6	7.75	3.6	0.0322	SLC16A4	solute carrier family 16, member 4	NM_001201546; NM_001201547; NM_001201548; NM_001201549; NM_004696; ENST00000369779; ENST00000369781; ENST00000437429; ENST00000461647; ENST00000467986; ENST00000472422; ENST00000492412; ENST00000497687; ENST00000528649; ENST00000541986; BC021664; OTTHUMT00000031115; OTTHUMT00000031955; OTTHUMT00000031956; OTTHUMT00000031957; OTTHUMT00000031958; OTTHUMT00000031959; OTTHUMT00000031960; OTTHUMT00000…	Homo sapiens solute carrier family 16, member 4 (SLC16A4), transcript variant 2, mRNA.; Homo sapiens solute carrier family 16, member 4 (SLC16A4), transcript variant 3, mRNA.; Homo sapiens solute carrier family 16, member 4 (SLC16A4), transcript variant 4, mRNA.; Homo sapiens solute carrier family 16, member 4 (SLC16A4), transcript variant 5, mRNA.; Homo sapiens solute carrier family 16, member 4…
TC0900012245.hg.1	7.74	5.9	3.6	0.0024	ALDH1A1	aldehyde dehydrogenase 1 family, member A1	NM_000689; ENST00000297785; ENST00000376939; ENST00000446946; ENST00000482210; ENST00000493113; BC001505; OTTHUMT00000052679; OTTHUMT00000052680; OTTHUMT00000052681; OTTHUMT00000052682; OTTHUMT00000052683; CCDS6644.1; hsa_circ_0087206; hsa_circ_0087207; hsa_circ_0087208; hsa_circ_0087209; uc004ajd.4; uc064tsz.1; uc064tta.1; uc064ttc.1; uc064ttd.1	Homo sapiens aldehyde dehydrogenase 1 family, member A1 (ALDH1A1), mRNA.; aldehyde dehydrogenase 1 family, member A1 [gene_biotype:protein_coding transcript_biotype:protein_coding]; aldehyde dehydrogenase 1 family, member A1 [gene_biotype:protein_coding transcript_biotype:processed_transcript]; Homo sapiens aldehyde dehydrogenase 1 family, member A1, mRNA (cDNA clone MGC:2318 IMAGE:2988388), comp…
TC1200011039.hg.1	7.26	5.41	3.6	0.0242			NONHSAT029070	Non-coding transcript identified by NONCODE
TC1300008930.hg.1	7.59	5.74	3.6	0.0132	chorwarby	Transcript Identified by AceView	chorwarby.aAug10-unspliced	Transcript Identified by AceView
TC1000008767.hg.1	6.73	4.88	3.59	0.0433	INA	internexin neuronal intermediate filament protein, alpha	NM_032727; ENST00000369849; ENST00000616853; BC006359; OTTHUMT00000050145; uc001kws.3; CCDS7545.1; uc057vsm.1	Homo sapiens internexin neuronal intermediate filament protein, alpha (INA), mRNA.; internexin neuronal intermediate filament protein, alpha [gene_biotype:protein_coding transcript_biotype:protein_coding]; Homo sapiens internexin neuronal intermediate filament protein, alpha, mRNA (cDNA clone MGC:12702 IMAGE:4125949), complete cds.; internexin neuronal intermediate filament protein, alpha[gene_bi…
TC0600011830.hg.1	6.45	4.62	3.57	0.0004	kuspybu	Transcript Identified by AceView	kuspybu.aAug10-unspliced	Transcript Identified by AceView
TC0400012378.hg.1	13.39	11.56	3.56	0.0074	SH3RF1	SH3 domain containing ring finger 1	NM_020870; ENST00000284637; ENST00000502315; ENST00000508685; ENST00000510806; ENST00000511421; BC053671; OTTHUMT00000363382; OTTHUMT00000363435; OTTHUMT00000363436; OTTHUMT00000363438; OTTHUMT00000363439; CCDS34099.1; hsa_circ_0006366; hsa_circ_0071419; hsa_circ_0071420; hsa_circ_0071421; hsa_circ_0071422; hsa_circ_0071423; uc003isa.2; uc063axb.1; uc063axc.1; uc063axe.1; uc063axf.1; chr4_1700766…	Homo sapiens SH3 domain containing ring finger 1 (SH3RF1), mRNA.; SH3 domain containing ring finger 1 [gene_biotype:protein_coding transcript_biotype:protein_coding]; SH3 domain containing ring finger 1 [gene_biotype:protein_coding transcript_biotype:processed_transcript]; SH3 domain containing ring finger 1 [gene_biotype:protein_coding transcript_biotype:nonsense_mediated_decay]; Homo sapiens SH…
TC0300006856.hg.1	6.09	4.26	3.56	0.044	RARB	retinoic acid receptor, beta	NM_000965; NM_001290216; NM_001290217; NM_001290266; NM_001290276; NM_001290277; NM_001290300; NM_016152; NR_110892; NR_110893; ENST00000330688; ENST00000383772; ENST00000437042; ENST00000458646; ENST00000462272; ENST00000479097; ENST00000480001; ENST00000489694; BC060794; BC069735; OTTHUMT00000252879; OTTHUMT00000340847; OTTHUMT00000340848; OTTHUMT00000340849; OTTHUMT00000340850; OTTHUMT00000340…	Homo sapiens retinoic acid receptor, beta (RARB), transcript variant 1, mRNA.; Homo sapiens retinoic acid receptor, beta (RARB), transcript variant 3, mRNA.; Homo sapiens retinoic acid receptor, beta (RARB), transcript variant 4, mRNA.; Homo sapiens retinoic acid receptor, beta (RARB), transcript variant 2, mRNA.; Homo sapiens retinoic acid receptor, beta (RARB), transcript variant 5, mRNA.; Homo…
TC0900008930.hg.1	9.69	7.87	3.55	0.0019	PRRX2	paired related homeobox 2	NM_016307; ENST00000372469; BC014645; OTTHUMT00000054598; CCDS6926.1; uc004byh.4	Homo sapiens paired related homeobox 2 (PRRX2), mRNA.; paired related homeobox 2 [gene_biotype:protein_coding transcript_biotype:protein_coding]; Homo sapiens paired related homeobox 2, mRNA (cDNA clone MGC:19843 IMAGE:4553935), complete cds.; paired related homeobox 2[gene_biotype:protein_coding transcript_biotype:protein_coding]; paired related homeobox 2 [Source:HGNC Symbol;Acc:HGNC:21338]
TC0400011650.hg.1	10.31	8.48	3.55	0.0268	ARSJ	arylsulfatase family, member J	NM_024590; ENST00000315366; ENST00000503013; ENST00000509829; BC132879; BC132881; BC144265; OTTHUMT00000363650; OTTHUMT00000363651; OTTHUMT00000363652; CCDS43264.1; uc003ibq.2; uc062zef.1; uc062zeh.1; NONHSAT097909	Homo sapiens arylsulfatase family, member J (ARSJ), mRNA.; arylsulfatase family, member J [gene_biotype:protein_coding transcript_biotype:protein_coding]; arylsulfatase family, member J [gene_biotype:protein_coding transcript_biotype:processed_transcript]; arylsulfatase family, member J [gene_biotype:protein_coding transcript_biotype:nonsense_mediated_decay]; Homo sapiens arylsulfatase family, me…
TC0200007239.hg.1	8.01	6.19	3.53	0.0442			NONHSAT070083	Non-coding transcript identified by NONCODE; Non-coding transcript identified by NONCODE: Sense No Exonic
TC0500013298.hg.1	8.94	7.12	3.53	0.0011	C1QTNF3	C1q and tumor necrosis factor related protein 3	NM_030945; NM_181435; ENST00000231338; ENST00000382065; ENST00000508398; ENST00000508434; ENST00000513065; ENST00000513471; BC112925; BC120990; OTTHUMT00000207469; OTTHUMT00000364413; OTTHUMT00000367685; OTTHUMT00000367686; OTTHUMT00000367687; OTTHUMT00000367689; C1QTNF3andAMACR.pAug10; C1QTNF3andAMACR.sAug10; CCDS34141.1; CCDS3904.1; hsa_circ_0072129; hsa_circ_0072130; uc003jin.4; uc003jio.4; uc…	Homo sapiens C1q and tumor necrosis factor related protein 3 (C1QTNF3), transcript variant 1, mRNA.; Homo sapiens C1q and tumor necrosis factor related protein 3 (C1QTNF3), transcript variant 2, mRNA.; C1q and tumor necrosis factor related protein 3 [gene_biotype:protein_coding transcript_biotype:protein_coding]; C1q and tumor necrosis factor related protein 3 [gene_biotype:protein_coding transcr…
TC0700012704.hg.1	5.31	3.49	3.53	0.0006	chakee	Transcript Identified by AceView	chakee.aAug10-unspliced	Transcript Identified by AceView
TC0600010991.hg.1	11.18	9.37	3.51	0.0286	MBOAT1	membrane bound O-acyltransferase domain containing 1	NM_001080480; NR_073465; ENST00000324607; BC150650; BC150652; OTTHUMT00000039980; BC156593; CCDS34346.1; hsa_circ_0075798; hsa_circ_0075799; hsa_circ_0075800; hsa_circ_0075801; hsa_circ_0075802; hsa_circ_0075803; uc003ncx.4	Homo sapiens membrane bound O-acyltransferase domain containing 1 (MBOAT1), transcript variant 1, mRNA.; Homo sapiens membrane bound O-acyltransferase domain containing 1 (MBOAT1), transcript variant 2, non-coding RNA.; membrane bound O-acyltransferase domain containing 1 [gene_biotype:protein_coding transcript_biotype:protein_coding]; Homo sapiens membrane bound O-acyltransferase domain containi…
TC0400010789.hg.1	7.53	5.72	3.5	0.0204	pergaw	Transcript Identified by AceView	pergaw.aAug10-unspliced; NONHSAT096542	Transcript Identified by AceView; Non-coding transcript identified by NONCODE
TC1900011276.hg.1	6.36	4.55	3.5	0.0012	spoytee	Transcript Identified by AceView	spoytee.aAug10	Transcript Identified by AceView
TC0200010084.hg.1	6.38	4.58	3.49	0.0424			T203606	Transcript identified by MiTranscriptome
TC0600007087.hg.1	13.96	12.16	3.48	0.0122	CAP2	CAP, adenylate cyclase-associated protein, 2 (yeast)	NM_006366; ENST00000229922; ENST00000378990; ENST00000465994; ENST00000476263; ENST00000479291; ENST00000489374; ENST00000493172; ENST00000611958; ENST00000616440; BC008481; OTTHUMT00000039952; OTTHUMT00000353848; OTTHUMT00000353849; OTTHUMT00000353850; OTTHUMT00000353851; OTTHUMT00000353852; OTTHUMT00000353853; CAP2.eAug10; CCDS4539.1; hsa_circ_0002245; hsa_circ_0007960; hsa_circ_0075697; hsa_ci…	Homo sapiens CAP, adenylate cyclase-associated protein, 2 (yeast) (CAP2), mRNA.; CAP, adenylate cyclase-associated protein, 2 (yeast) [gene_biotype:protein_coding transcript_biotype:protein_coding]; CAP, adenylate cyclase-associated protein, 2 (yeast) [gene_biotype:protein_coding transcript_biotype:nonsense_mediated_decay]; Homo sapiens CAP, adenylate cyclase-associated protein, 2 (yeast), mRNA (…
TC0900006447.hg.1	5.19	3.39	3.48	0.0099	karlo	Transcript Identified by AceView	karlo.aAug10-unspliced	Transcript Identified by AceView
TC0600009597.hg.1	10.24	8.45	3.45	0.0294	TNFAIP3	tumor necrosis factor, alpha-induced protein 3	NM_001270507; NM_001270508; NM_006290; ENST00000237289; ENST00000420009; ENST00000421450; ENST00000433680; ENST00000485192; ENST00000612899; ENST00000614035; ENST00000615468; ENST00000619035; ENST00000620204; ENST00000621150; BC113871; BC114480; OTTHUMT00000042414; OTTHUMT00000042415; OTTHUMT00000042416; OTTHUMT00000042417; OTTHUMT00000042418; CCDS5187.1; hsa_circ_0077995; hsa_circ_0077996; uc003…	Homo sapiens tumor necrosis factor, alpha-induced protein 3 (TNFAIP3), transcript variant 2, mRNA.; Homo sapiens tumor necrosis factor, alpha-induced protein 3 (TNFAIP3), transcript variant 1, mRNA.; Homo sapiens tumor necrosis factor, alpha-induced protein 3 (TNFAIP3), transcript variant 3, mRNA.; tumor necrosis factor, alpha-induced protein 3 [gene_biotype:protein_coding transcript_biotype:prot…
TC1100007233.hg.1	12.9	11.11	3.44	0.009	KIAA1549L	KIAA1549-like	NM_012194; ENST00000265654; ENST00000321505; ENST00000526400; OTTHUMT00000317998; OTTHUMT00000388664; OTTHUMT00000389783; uc001mun.1; CCDS44565.2; hsa_circ_0003573; hsa_circ_0004943; hsa_circ_0009165; hsa_circ_0021607; hsa_circ_0021608; hsa_circ_0021609; hsa_circ_0021610; hsa_circ_0021611; hsa_circ_0021612; hsa_circ_0021613; hsa_circ_0021614; hsa_circ_0021615; hsa_circ_0021616; hsa_circ_0021617; …	Homo sapiens KIAA1549-like (KIAA1549L), mRNA.; KIAA1549-like [gene_biotype:protein_coding transcript_biotype:protein_coding]; KIAA1549-like[gene_biotype:protein_coding transcript_biotype:protein_coding]; KIAA1549-like [Source:HGNC Symbol;Acc:HGNC:24836]; Jeck2013 ANNOTATED, CDS, coding, INTERNAL, OVCODE, OVEXON best transcript NM_012194; Jeck2013 ALT_ACCEPTOR, CDS, coding, OVCODE, OVEXON, upstrea…
TC1100011259.hg.1	11.31	9.54	3.43	0.0299	FOSL1	FOS-like antigen 1	NM_001300844; NM_001300855; NM_001300856; NM_001300857; NM_005438; NR_125339; ENST00000312562; ENST00000448083; ENST00000531493; ENST00000532401; ENST00000534222; BC016648; OTTHUMT00000391167; OTTHUMT00000391168; OTTHUMT00000391169; OTTHUMT00000391170; OTTHUMT00000391171; CCDS73324.1; CCDS8121.1; hsa_circ_0022924; uc001ogg.2; uc010ros.2; uc058drt.1; uc058dru.1; uc058drv.1; chr11_65661484_65664477…	Homo sapiens FOS-like antigen 1 (FOSL1), transcript variant 2, mRNA.; Homo sapiens FOS-like antigen 1 (FOSL1), transcript variant 3, mRNA.; Homo sapiens FOS-like antigen 1 (FOSL1), transcript variant 4, mRNA.; Homo sapiens FOS-like antigen 1 (FOSL1), transcript variant 5, mRNA.; Homo sapiens FOS-like antigen 1 (FOSL1), transcript variant 1, mRNA.; Homo sapiens FOS-like antigen 1 (FOSL1), transcri…
TC1100013068.hg.1	6.66	4.89	3.41	0.0241			lnc-FOLR3-1:1; lnc-FOLR3-1:2; NONHSAT022754; NONHSAT022755; TCONS_00019944; TCONS_00019945	Transcript Originally Identified by LNCipedia, alternate transcript name: NONHSAT022755; Transcript Originally Identified by LNCipedia, alternate transcript name: NONHSAT022754; Non-coding transcript identified by NONCODE: Linc; gene_id XLOC_009202; transcript_id TCONS_00019944; oId TCONS_00010957; linc_name linc-FOLR3-1; tss_id TSS14579; class_code u; gene_name linc-FOLR3;; gene_id XLOC_009202; …
TC1000009880.hg.1	11.89	10.12	3.41	0.0001	NMT2	N-myristoyltransferase 2	NM_001308295; NM_004808; ENST00000378150; ENST00000378165; ENST00000466201; ENST00000478580; ENST00000486786; BC006376; OTTHUMT00000046958; OTTHUMT00000046959; OTTHUMT00000046961; OTTHUMT00000046962; OTTHUMT00000046963; CCDS7109.1; hsa_circ_0003778; hsa_circ_0017832; hsa_circ_0017833; uc001inz.2; uc001ioa.2; uc057rzn.1; uc057rzo.1; uc057rzp.1; NONHSAT011572; NONHSAT011573	Homo sapiens N-myristoyltransferase 2 (NMT2), transcript variant 2, mRNA.; Homo sapiens N-myristoyltransferase 2 (NMT2), transcript variant 1, mRNA.; N-myristoyltransferase 2 [gene_biotype:protein_coding transcript_biotype:protein_coding]; N-myristoyltransferase 2 [gene_biotype:protein_coding transcript_biotype:processed_transcript]; Homo sapiens N-myristoyltransferase 2, mRNA (cDNA clone MGC:127…
TC1100008451.hg.1	5.61	3.85	3.37	0.0063	flawchor	Transcript Identified by AceView	flawchor.aAug10-unspliced	Transcript Identified by AceView
TC0700008691.hg.1	6.88	5.14	3.34	0.0008	MLL5	Transcript Identified by AceView, Entrez Gene ID(s) 55904	MLL5.vfAug10-unspliced	Transcript Identified by AceView, Entrez Gene ID(s) 55904
TC1400007003.hg.1	6.76	5.02	3.33	6.94e-05	AL138498.1		uc059bbp.1; ENST00000577890; NONHSAT036582	N/A; ncrna:novel chromosome:GRCh38:14:41952476:41952560:1 gene:ENSG00000266500 gene_biotype:miRNA transcript_biotype:miRNA; Non-coding transcript identified by NONCODE
TC0200015476.hg.1	13.02	11.28	3.33	0.0497	RAPH1	Ras association (RalGDS/AF-6) and pleckstrin homology domains 1	NM_203365; NM_213589; ENST00000308091; ENST00000319170; ENST00000374493; ENST00000418114; ENST00000419464; ENST00000420371; ENST00000423104; ENST00000428637; ENST00000439222; ENST00000453034; ENST00000457812; ENST00000465669; ENST00000630330; OTTHUMT00000256363; OTTHUMT00000256364; OTTHUMT00000336283; OTTHUMT00000336284; OTTHUMT00000336352; OTTHUMT00000336353; OTTHUMT00000336354; OTTHUMT000003403…	Homo sapiens Ras association (RalGDS/AF-6) and pleckstrin homology domains 1 (RAPH1), transcript variant 3, mRNA.; Homo sapiens Ras association (RalGDS/AF-6) and pleckstrin homology domains 1 (RAPH1), transcript variant 1, mRNA.; Ras association (RalGDS/AF-6) and pleckstrin homology domains 1 [gene_biotype:protein_coding transcript_biotype:protein_coding]; Ras association (RalGDS/AF-6) and plecks…
TC0100009181.hg.1	6.24	4.51	3.32	0.0049	PLPPR4	phospholipid phosphatase related 4	NM_001166252; NM_014839; ENST00000370184; ENST00000370185; ENST00000457765; CCDS53347.1; CCDS757.1; hsa_circ_0013271; hsa_circ_0013272; uc001dse.4; uc010oue.3; uc057iph.1; OTTHUMT00000029670; OTTHUMT00000029671	Homo sapiens phospholipid phosphatase related 4 (PLPPR4), transcript variant 2, mRNA.; Homo sapiens phospholipid phosphatase related 4 (PLPPR4), transcript variant 1, mRNA.; Lipid phosphate phosphatase-related protein type 4 [gene_biotype:protein_coding transcript_biotype:protein_coding]; Lipid phosphate phosphatase-related protein type 4 [Source:UniProtKB/Swiss-Prot;Acc:Q7Z2D5]; Salzman2013 ANNO…
TC0200013265.hg.1	11.82	10.09	3.31	0.0067	CAPG	capping protein (actin filament), gelsolin-like	NM_001256139; NM_001256140; NM_001747; ENST00000263867; ENST00000409275; ENST00000409670; ENST00000409724; ENST00000409921; ENST00000415012; ENST00000439385; ENST00000447219; ENST00000449030; ENST00000453973; ENST00000459793; ENST00000471064; ENST00000479651; ENST00000483659; ENST00000491267; BC000728; BC014549; OTTHUMT00000329380; OTTHUMT00000329381; OTTHUMT00000329382; OTTHUMT00000329383; OTTHU…	Homo sapiens capping protein (actin filament), gelsolin-like (CAPG), transcript variant 2, mRNA.; Homo sapiens capping protein (actin filament), gelsolin-like (CAPG), transcript variant 3, mRNA.; Homo sapiens capping protein (actin filament), gelsolin-like (CAPG), transcript variant 1, mRNA.; capping protein (actin filament), gelsolin-like [gene_biotype:protein_coding transcript_biotype:protein_c…
TC0200014804.hg.1	5.25	3.53	3.31	0.0003			T202298	Transcript identified by MiTranscriptome
TC2000007670.hg.1	9.17	7.45	3.3	0.0134	SNAI1	snail family zinc finger 1	NM_005985; ENST00000244050; BC012910; OTTHUMT00000080350; CCDS13423.1; uc002xuz.4	Homo sapiens snail family zinc finger 1 (SNAI1), mRNA.; snail family zinc finger 1 [gene_biotype:protein_coding transcript_biotype:protein_coding]; Homo sapiens snail homolog 1 (Drosophila), mRNA (cDNA clone MGC:21748 IMAGE:4537122), complete cds.; snail homolog 1 (Drosophila)[gene_biotype:protein_coding transcript_biotype:protein_coding]; snail family zinc finger 1 [Source:HGNC Symbol;Acc:HGNC:1…
TC0500009478.hg.1	11.28	9.56	3.29	0.0133	RPL26L1	ribosomal protein L26-like 1	NM_016093; ENST00000265100; ENST00000519156; ENST00000519239; ENST00000519522; ENST00000519974; ENST00000521476; BC017360; BC070192; OTTHUMT00000252934; OTTHUMT00000372558; OTTHUMT00000372559; OTTHUMT00000372560; OTTHUMT00000372561; OTTHUMT00000376470; CCDS4382.1; RPL26L1.eAug10; uc003mcc.4; uc063jsl.1; uc063jsm.1; uc063jsn.1; uc063jso.1; uc063jsp.1	Homo sapiens ribosomal protein L26-like 1 (RPL26L1), mRNA.; ribosomal protein L26-like 1 [gene_biotype:protein_coding transcript_biotype:protein_coding]; Homo sapiens ribosomal protein L26-like 1, mRNA (cDNA clone MGC:29489 IMAGE:4551093), complete cds.; Homo sapiens ribosomal protein L26-like 1, mRNA (cDNA clone MGC:88173 IMAGE:6727802), complete cds.; ribosomal protein L26-like 1[gene_biotype:p…
TC1500006793.hg.1	6.74	5.02	3.29	0.0014	spoypey	Transcript Identified by AceView	spoypey.aAug10-unspliced	Transcript Identified by AceView
TC1400009195.hg.1	7.13	5.42	3.28	0.0158	klycherbu	Transcript Identified by AceView	klycherbu.aAug10-unspliced	Transcript Identified by AceView
TC1100012882.hg.1	7.86	6.15	3.28	0.0234	OPCML	opioid binding protein/cell adhesion molecule-like	NM_001012393; NM_002545; ENST00000331898; ENST00000374778; ENST00000524381; ENST00000525412; ENST00000529038; ENST00000541867; ENST00000612177; BC074742; BC074773; BC117254; BC126251; BC143945; BC143946; OTTHUMT00000374689; OTTHUMT00000392970; OTTHUMT00000393269; OTTHUMT00000393271; OTTHUMT00000393273; CCDS31722.1; CCDS8492.1; OPCML.gAug10; uc001qgs.4; uc001qgu.4; uc010scl.3; uc058jfq.1; uc058jfr…	Homo sapiens opioid binding protein/cell adhesion molecule-like (OPCML), transcript variant 2, mRNA.; Homo sapiens opioid binding protein/cell adhesion molecule-like (OPCML), transcript variant 1, mRNA.; opioid binding protein/cell adhesion molecule-like [gene_biotype:protein_coding transcript_biotype:protein_coding]; opioid binding protein/cell adhesion molecule-like [gene_biotype:protein_coding…
TC0200015622.hg.1	5.81	4.1	3.28	0.0029	MIR548F2	microRNA 548f-2	NR_031643; ENST00000408855; uc021vvy.1; LM610136.1:1..98:precursor_RNA; NONHSAT076690; NR_031643.1:1..98:precursor_RNA	Homo sapiens microRNA 548f-2 (MIR548F2), microRNA.; microRNA 548f-2 [gene_biotype:miRNA transcript_biotype:miRNA]; microRNA hsa-mir-548f-2 precursor; Non-coding transcript identified by NONCODE; microRNA 548f-2 precursor.
TC0500009281.hg.1	8.77	7.06	3.27	0.042	PTTG1	pituitary tumor-transforming 1	NM_001282382; NM_001282383; NM_004219; ENST00000352433; ENST00000393964; ENST00000517480; ENST00000519287; ENST00000520452; ENST00000523659; ENST00000524244; BC101834; BC112071; BC128193; BC128194; OTTHUMT00000252677; OTTHUMT00000374138; OTTHUMT00000374139; OTTHUMT00000374140; OTTHUMT00000374141; OTTHUMT00000374142; OTTHUMT00000375857; CCDS4353.1; hsa_circ_0074841; hsa_circ_0074842; hsa_circ_0074…	Homo sapiens pituitary tumor-transforming 1 (PTTG1), transcript variant 1, mRNA.; Homo sapiens pituitary tumor-transforming 1 (PTTG1), transcript variant 3, mRNA.; Homo sapiens pituitary tumor-transforming 1 (PTTG1), transcript variant 2, mRNA.; pituitary tumor-transforming 1 [gene_biotype:protein_coding transcript_biotype:protein_coding]; pituitary tumor-transforming 1 [gene_biotype:protein_codi…
TC0700006735.hg.1	6.95	5.24	3.27	0.007	SCIN	scinderin	NM_001112706; NM_033128; ENST00000297029; ENST00000341757; ENST00000417018; ENST00000436854; ENST00000473722; ENST00000476649; ENST00000486980; ENST00000518849; ENST00000519209; ENST00000523729; BC021090; OTTHUMT00000326041; OTTHUMT00000326042; OTTHUMT00000326043; OTTHUMT00000326044; OTTHUMT00000326045; OTTHUMT00000326046; OTTHUMT00000326047; OTTHUMT00000375934; OTTHUMT00000375935; OTTHUMT0000037…	Homo sapiens scinderin (SCIN), transcript variant 1, mRNA.; Homo sapiens scinderin (SCIN), transcript variant 2, mRNA.; scinderin [gene_biotype:protein_coding transcript_biotype:protein_coding]; scinderin [gene_biotype:protein_coding transcript_biotype:nonsense_mediated_decay]; scinderin [gene_biotype:protein_coding transcript_biotype:processed_transcript]; scinderin [gene_biotype:protein_coding …
TC1000010697.hg.1	6.14	4.43	3.27	0.0002			T042424	Transcript identified by MiTranscriptome
TC0600014219.hg.1	7.21	5.51	3.24	0.0197			NONHSAT106829	Non-coding transcript identified by NONCODE
TC0700009506.hg.1	7.8	6.11	3.22	0.0376	FAM115B	Transcript Identified by AceView, Entrez Gene ID(s) 653199	FAM115B.eAug10-unspliced	Transcript Identified by AceView, Entrez Gene ID(s) 653199
TC0200007269.hg.1	7.05	5.37	3.21	0.0208	AC010878.3		ENST00000456500; OTTHUMT00000326755	havana:known chromosome:GRCh38:2:37816915:37817961:1 gene:ENSG00000225402 gene_biotype:processed_pseudogene transcript_biotype:processed_pseudogene; serine/threonine kinase receptor associated protein (STRAP) pseudogene[gene_biotype:processed_pseudogene transcript_biotype:processed_pseudogene]
TC0700012621.hg.1	7.94	6.26	3.21	0.0141	sableeby	Transcript Identified by AceView	sableeby.aAug10-unspliced	Transcript Identified by AceView
TC0600008502.hg.1	5.06	3.38	3.2	0.0006	KRT19P1	keratin 19 pseudogene 1	OTTHUMT00000041169; uc063pmq.1; ENST00000390196; ENST00000405746; NONHSAT147421	keratin 19 pseudogene 1[gene_biotype:processed_pseudogene transcript_biotype:processed_pseudogene]; N/A; ncrna:novel chromosome:GRCh38:6:71585089:71585201:1 gene:ENSG00000211530 gene_biotype:miRNA transcript_biotype:miRNA; keratin 19 pseudogene 1 [gene_biotype:processed_pseudogene transcript_biotype:processed_pseudogene]; Non-coding transcript identified by NONCODE
TC1300009211.hg.1	4.96	3.28	3.19	0.0004	RP11-475F14.1		ENST00000621719; OTTHUMT00000475581	havana:known chromosome:GRCh38:13:70564267:70564437:-1 gene:ENSG00000276841 gene_biotype:unprocessed_pseudogene transcript_biotype:unprocessed_pseudogene; SYF2 pre-mRNA-splicing factor (SYF2) pseudogene[gene_biotype:unprocessed_pseudogene transcript_biotype:unprocessed_pseudogene]
TC1800009245.hg.1	11.2	9.53	3.18	0.0005	SERPINB8	serpin peptidase inhibitor, clade B (ovalbumin), member 8	NM_001031848; NM_001276490; NM_002640; NM_198833; ENST00000295211; ENST00000353706; ENST00000397985; ENST00000397988; ENST00000441827; ENST00000448851; ENST00000542677; BC034528; OTTHUMT00000134014; OTTHUMT00000134015; OTTHUMT00000134016; OTTHUMT00000280627; OTTHUMT00000280628; CCDS11991.1; CCDS42442.1; CCDS62460.1; hsa_circ_0047910; uc002ljt.4; uc002lju.4; uc002ljv.4; uc010xex.3; uc060pwq.1; uc0…	Homo sapiens serpin peptidase inhibitor, clade B (ovalbumin), member 8 (SERPINB8), transcript variant 3, mRNA.; Homo sapiens serpin peptidase inhibitor, clade B (ovalbumin), member 8 (SERPINB8), transcript variant 4, mRNA.; Homo sapiens serpin peptidase inhibitor, clade B (ovalbumin), member 8 (SERPINB8), transcript variant 1, mRNA.; Homo sapiens serpin peptidase inhibitor, clade B (ovalbumin), m…
TC0400009261.hg.1	6.44	4.77	3.18	0.0068	dawkaw	Transcript Identified by AceView	dawkaw.aAug10-unspliced	Transcript Identified by AceView
TC1100010091.hg.1	8.98	7.32	3.15	0.028	MRVI1	murine retrovirus integration site 1 homolog	NM_001098579; NM_001100163; NM_001100167; NM_001206880; NM_001206881; NM_130385; ENST00000423302; ENST00000424001; ENST00000526414; ENST00000527509; ENST00000529068; ENST00000529448; ENST00000529471; ENST00000529547; ENST00000531107; ENST00000531308; ENST00000531786; ENST00000532037; ENST00000533631; ENST00000534266; ENST00000541483; ENST00000547195; ENST00000558540; BC117127; OTTHUMT00000386136;…	Homo sapiens murine retrovirus integration site 1 homolog (MRVI1), transcript variant 1, mRNA.; Homo sapiens murine retrovirus integration site 1 homolog (MRVI1), transcript variant 3, mRNA.; Homo sapiens murine retrovirus integration site 1 homolog (MRVI1), transcript variant 4, mRNA.; Homo sapiens murine retrovirus integration site 1 homolog (MRVI1), transcript variant 5, mRNA.; Homo sapiens mu…
TC1400008253.hg.1	6.43	4.78	3.15	0.0091	SNORD113	Small nucleolar RNA SNORD113/SNORD114 family [Source:RFAM;Acc:RF00181]	ENST00000363280; NONHSAT039871; uc021scj.1	Small nucleolar RNA SNORD113/SNORD114 family [gene_biotype:snoRNA transcript_biotype:snoRNA]; Non-coding transcript identified by NONCODE; Rfam model RF00181 hit found at contig region AL132709.5/165359-165287
TC0700008870.hg.1	12.3	10.65	3.14	0.0014	CAV2	caveolin 2	NM_001206747; NM_001206748; NM_001233; NM_198212; ENST00000222693; ENST00000343213; ENST00000393480; ENST00000460222; ENST00000462876; ENST00000465451; ENST00000467035; ENST00000472470; ENST00000477018; ENST00000478226; ENST00000484871; ENST00000485561; ENST00000490906; ENST00000495841; ENST00000498493; BC005256; OTTHUMT00000059735; OTTHUMT00000141426; OTTHUMT00000257941; OTTHUMT00000268467; OTTH…	Homo sapiens caveolin 2 (CAV2), transcript variant 1, mRNA.; Homo sapiens caveolin 2 (CAV2), transcript variant 3, mRNA.; Homo sapiens caveolin 2 (CAV2), transcript variant 2, mRNA.; caveolin 2 [gene_biotype:protein_coding transcript_biotype:protein_coding]; caveolin 2 [gene_biotype:protein_coding transcript_biotype:processed_transcript]; Homo sapiens caveolin 2, mRNA (cDNA clone MGC:12294 IMAGE:…
TC0800008001.hg.1	12.78	11.13	3.14	0.033	PKMP4	pyruvate kinase, muscle pseudogene 4 [Source:HGNC Symbol;Acc:HGNC:44246]	ENST00000523134; NONHSAT127316; OTTHUMT00000379178	pyruvate kinase, muscle pseudogene 4 [gene_biotype:processed_pseudogene transcript_biotype:processed_pseudogene]; Non-coding transcript identified by NONCODE; Non-coding transcript identified by NONCODE: Linc; pyruvate kinase, muscle (PKM2) pseudogene[gene_biotype:processed_pseudogene transcript_biotype:processed_pseudogene]
TC1600008583.hg.1	5.16	3.51	3.13	0.048	hesoma	Transcript Identified by AceView	hesoma.bAug10-unspliced	Transcript Identified by AceView
TC0500006926.hg.1	5.84	4.2	3.13	0.0011	pleeplarby	Transcript Identified by AceView	pleeplarby.aAug10	Transcript Identified by AceView
TC2000010009.hg.1	6	4.36	3.12	0.0035	BLCAP	bladder cancer associated protein	ENST00000411780; ENST00000447625; ENST00000613961; OTTHUMT00000471548; OTTHUMT00000471549; OTTHUMT00000473852; uc061wvu.1; uc061wvv.1; uc061wvw.1; lnc-BLCAP-1:1; lnc-BLCAP-1:2; lnc-BLCAP-1:3; NONHSAT079620; NONHSAT079621; NONHSAT079622; NONHSAT079623; NONHSAT079624; TCONS_00028042; TCONS_00028043; TCONS_00028662	bladder cancer associated protein [gene_biotype:protein_coding transcript_biotype:processed_transcript]; bladder cancer associated protein[gene_biotype:protein_coding transcript_biotype:processed_transcript]; bladder cancer associated protein [Source:HGNC Symbol;Acc:HGNC:1055]; Transcript Originally Identified by LNCipedia, alternate transcript name: NONHSAT079624; Transcript Originally Identifie…
TC1100012106.hg.1	6.61	4.97	3.11	0.0023	sasami	Transcript Identified by AceView	sasami.aAug10-unspliced	Transcript Identified by AceView
TC1200009960.hg.1	6.37	4.74	3.1	0.0005	MORF4LP2	Transcript Identified by AceView, Entrez Gene ID(s) 326594	MORF4LP2.aAug10-unspliced	Transcript Identified by AceView, Entrez Gene ID(s) 326594
TC1500009510.hg.1	5.43	3.8	3.1	0.0054	pawzerbu	Transcript Identified by AceView	pawzerbu.aAug10-unspliced	Transcript Identified by AceView
TC0600013185.hg.1	4.87	3.24	3.09	0.0022			T311391	Transcript identified by MiTranscriptome
TC0100012149.hg.1	12.48	10.86	3.09	0.0096	FMN2; ADH5P3	formin 2; alcohol dehydrogenase 5 (class III), chi polypeptide, pseudogene 3	NM_001305424; NM_020066; ENST00000319653; ENST00000441342; ENST00000447095; ENST00000463398; ENST00000496950; ENST00000543681; ENST00000545751; OTTHUMT00000096217; OTTHUMT00000096219; OTTHUMT00000096283; OTTHUMT00000096284; OTTHUMT00000323149; OTTHUMT00000323150; CCDS31069.2; FMN2.aAug10; FMN2.hAug10; FMN2.lAug10; hsa_circ_0002027; hsa_circ_0002413; hsa_circ_0002549; hsa_circ_0002636; hsa_circ_00…	Homo sapiens formin 2 (FMN2), transcript variant 1, mRNA.; Homo sapiens formin 2 (FMN2), transcript variant 2, mRNA.; formin 2 [gene_biotype:protein_coding transcript_biotype:protein_coding]; formin 2 [gene_biotype:protein_coding transcript_biotype:processed_transcript]; formin 2[gene_biotype:protein_coding transcript_biotype:protein_coding]; alcohol dehydrogenase 5 (class III), chi polypeptide, …
TC1700007663.hg.1	4.89	3.27	3.07	0.0017	kloyrey	Transcript Identified by AceView	kloyrey.aAug10-unspliced	Transcript Identified by AceView
TC0500008684.hg.1	7.46	5.84	3.06	0.0002	TCF7	transcription factor 7 (T-cell specific, HMG-box)	NM_001134851; NM_003202; NM_201632; NM_201634; NM_213648; NR_033449; ENST00000342854; ENST00000378560; ENST00000395023; ENST00000395029; ENST00000517478; ENST00000517741; ENST00000517799; ENST00000517851; ENST00000517855; ENST00000518887; ENST00000518915; ENST00000519037; ENST00000519165; ENST00000519238; ENST00000519447; ENST00000520652; ENST00000520699; ENST00000520958; ENST00000521639; ENST000…	Homo sapiens transcription factor 7 (T-cell specific, HMG-box) (TCF7), transcript variant 3, mRNA.; Homo sapiens transcription factor 7 (T-cell specific, HMG-box) (TCF7), transcript variant 1, mRNA.; Homo sapiens transcription factor 7 (T-cell specific, HMG-box) (TCF7), transcript variant 2, mRNA.; Homo sapiens transcription factor 7 (T-cell specific, HMG-box) (TCF7), transcript variant 4, mRNA.;…
TC0800010265.hg.1	7.71	6.1	3.04	0.0335	glerkor	Transcript Identified by AceView	glerkor.aAug10-unspliced	Transcript Identified by AceView
TC0300011364.hg.1	6.92	5.32	3.03	0.0094	CADPS	Ca++-dependent secretion activator	NM_003716; NM_183393; NM_183394; ENST00000283269; ENST00000357948; ENST00000383710; ENST00000462768; ENST00000463002; ENST00000466621; ENST00000468271; ENST00000469292; ENST00000473635; ENST00000474560; ENST00000478408; ENST00000478434; ENST00000478570; ENST00000486172; ENST00000490353; ENST00000490424; ENST00000491424; ENST00000542833; ENST00000612439; ENST00000613879; BC131731; OTTHUMT000003516…	Homo sapiens Ca++-dependent secretion activator (CADPS), transcript variant 1, mRNA.; Homo sapiens Ca++-dependent secretion activator (CADPS), transcript variant 3, mRNA.; Homo sapiens Ca++-dependent secretion activator (CADPS), transcript variant 2, mRNA.; Ca++-dependent secretion activator [gene_biotype:protein_coding transcript_biotype:protein_coding]; Ca++-dependent secretion activator [gene_…
TC0800006584.hg.1	5.54	3.94	3.02	0.0006	zerzarby	Transcript Identified by AceView	zerzarby.aAug10-unspliced	Transcript Identified by AceView
TC0400011476.hg.1	7	5.41	3.02	0.0126	BDH2andNHEDC2	Transcript Identified by AceView, Entrez Gene ID(s) 56898; 133308	BDH2andNHEDC2.vbAug10-unspliced	Transcript Identified by AceView, Entrez Gene ID(s) 56898; 133308
TC1000007746.hg.1	5.99	4.4	3.01	0.0011	ARL4AP1	ADP-ribosylation factor like GTPase 4A pseudogene 1	OTTHUMT00000048210; ENST00000503220; NONHSAT013546	ADP-ribosylation factor-like 4 pseudogene[gene_biotype:processed_pseudogene transcript_biotype:processed_pseudogene]; ADP-ribosylation factor-like 4 pseudogene [gene_biotype:processed_pseudogene transcript_biotype:processed_pseudogene]; Non-coding transcript identified by NONCODE; Non-coding transcript identified by NONCODE: Antisense
TC0200015240.hg.1	8.46	6.87	3	0.0416			lnc-STAT1-1:1	Transcript Originally Identified by LNCipedia
TC1300009248.hg.1	5.22	3.63	3	0.0108			T096182	Transcript identified by MiTranscriptome
TC1700010653.hg.1	9	7.42	3	0.0241	KRTAP2-3	keratin associated protein 2-3	NM_001165252; ENST00000391418; BC063625; OTTHUMT00000257692; CCDS54123.1; uc002hvx.4	Homo sapiens keratin associated protein 2-3 (KRTAP2-3), mRNA.; keratin associated protein 2-3 [gene_biotype:protein_coding transcript_biotype:protein_coding]; Homo sapiens keratin associated protein 2-4, mRNA (cDNA clone MGC:74790 IMAGE:3907481), complete cds.; keratin associated protein 2-3[gene_biotype:protein_coding transcript_biotype:protein_coding]; keratin associated protein 2-3 [Source:HGN…
TC1600008627.hg.1	12.06	10.47	3	0.0084	HSBP1	heat shock factor binding protein 1	NM_001537; ENST00000433866; ENST00000567382; ENST00000569301; ENST00000570259; BC007515; OTTHUMT00000433004; OTTHUMT00000433005; OTTHUMT00000433006; OTTHUMT00000433007; CCDS45534.1; hsa_circ_0040647; hsa_circ_0040648; hsa_circ_0040649; hsa_circ_0040650; hsa_circ_0040651; uc002fgy.3; uc059xsm.1; uc059xsn.1; uc059xso.1; NONHSAT144016; NONHSAT144017	Homo sapiens heat shock factor binding protein 1 (HSBP1), mRNA.; heat shock factor binding protein 1 [gene_biotype:protein_coding transcript_biotype:protein_coding]; heat shock factor binding protein 1 [gene_biotype:protein_coding transcript_biotype:nonsense_mediated_decay]; heat shock factor binding protein 1 [gene_biotype:protein_coding transcript_biotype:retained_intron]; Homo sapiens heat sho…
TC0800012407.hg.1	9.07	7.49	3	0.0007	LINC01605	long intergenic non-protein coding RNA 1605	NR_121620; ENST00000520422.1; ENST00000520431.1; ENST00000522718.1; hsa_circ_0008933; OTTHUMT00000376674; OTTHUMT00000376675; OTTHUMT00000378073; uc064lxe.1; uc064lxf.1; uc064lxg.1; ENST00000520422; ENST00000520431; ENST00000522718; HG501066.1:1..578:ncRNA; HG501067.1:1..1093:ncRNA; HG501068.1:1..734:ncRNA; lnc-RP11-150O12.6.1-1:10; lnc-RP11-150O12.6.1-1:11; lnc-RP11-150O12.6.1-1:6; lnc-RP11-150O…	Homo sapiens long intergenic non-protein coding RNA 1605 (LINC01605), transcript variant 1, long non-coding RNA.; N/A; Jeck2013 ANNOTATED, INTERNAL, ncRNA, OVEXON best transcript TCONS_00014973; novel transcript; long intergenic non-protein coding RNA 1605 [Source:HGNC Symbol;Acc:HGNC:51654]; long intergenic non-protein coding RNA 1605 [gene_biotype:lincRNA transcript_biotype:lincRNA]; havana:kno…
TC0700008930.hg.1	6.82	5.24	3	0.0024	WNT16	wingless-type MMTV integration site family, member 16	NM_016087; NM_057168; ENST00000222462; ENST00000361301; BC104919; BC104945; OTTHUMT00000346843; OTTHUMT00000346844; CCDS5780.1; CCDS5781.1; uc003vjv.4; uc003vjw.4	Homo sapiens wingless-type MMTV integration site family, member 16 (WNT16), transcript variant 2, mRNA.; Homo sapiens wingless-type MMTV integration site family, member 16 (WNT16), transcript variant 1, mRNA.; wingless-type MMTV integration site family, member 16 [gene_biotype:protein_coding transcript_biotype:protein_coding]; Homo sapiens wingless-type MMTV integration site family, member 16, tr…
TC1000008165.hg.1	6.65	5.07	2.99	0.0081	foyshaw	Transcript Identified by AceView	foyshaw.aAug10-unspliced; NONHSAT015062	Transcript Identified by AceView; Non-coding transcript identified by NONCODE; Non-coding transcript identified by NONCODE: Linc
TC1300007101.hg.1	11.08	9.5	2.99	0.0009	FKBP1AP3	FK506 binding protein 1A pseudogene 3 [Source:HGNC Symbol;Acc:HGNC:3716]	ENST00000423650; OTTHUMT00000044820	FK506 binding protein 1A, 12kDa pseudogene 3 [gene_biotype:processed_pseudogene transcript_biotype:processed_pseudogene]; FK506 binding protein 1A, 12kDa (FKBP1A) pseudogene[gene_biotype:processed_pseudogene transcript_biotype:processed_pseudogene]
TC0100014779.hg.1	6.6	5.03	2.98	0.0023	snarnerbu	Transcript Identified by AceView	snarnerbu.aAug10-unspliced	Transcript Identified by AceView
TC0300010185.hg.1	8.02	6.44	2.98	0.0054	OXTR	oxytocin receptor	NM_000916; ENST00000316793; ENST00000431493; ENST00000449615; ENST00000474615; BC137443; OTTHUMT00000207061; OTTHUMT00000314040; OTTHUMT00000314041; OTTHUMT00000314042; CCDS2570.1; OXTR.bAug10; OXTR.eAug10; uc003brc.4; uc062ghn.1; uc062gho.1; uc062ghp.1; NONHSAT087733	Homo sapiens oxytocin receptor (OXTR), mRNA.; oxytocin receptor [gene_biotype:protein_coding transcript_biotype:protein_coding]; oxytocin receptor [gene_biotype:protein_coding transcript_biotype:retained_intron]; Homo sapiens oxytocin receptor, mRNA (cDNA clone MGC:169066 IMAGE:9021443), complete cds.; oxytocin receptor[gene_biotype:protein_coding transcript_biotype:protein_coding]; oxytocin rece…
TC0900009495.hg.1	12.25	10.69	2.96	0.0203			T355431	Transcript identified by MiTranscriptome
TC1700008337.hg.1	6.4	4.83	2.96	0.0019	RNU6-1249P	RNA, U6 small nuclear 1249, pseudogene [Source:HGNC Symbol;Acc:HGNC:48212]	uc060hro.1; ENST00000363237; NONHSAT054817	RNA, U6 small nuclear 1249, pseudogene [Source:HGNC Symbol;Acc:HGNC:48212]; RNA, U6 small nuclear 1249, pseudogene [gene_biotype:snRNA transcript_biotype:snRNA]; Non-coding transcript identified by NONCODE
TC1100009043.hg.1	11.6	10.03	2.96	0.0271	DIXDC1	DIX domain containing 1	NM_001037954; NM_001278542; NM_033425; ENST00000440460; ENST00000526418; ENST00000526500; ENST00000528399; ENST00000529225; ENST00000530645; ENST00000614104; ENST00000615255; ENST00000618522; BC033034; OTTHUMT00000391831; OTTHUMT00000391833; OTTHUMT00000391834; OTTHUMT00000391836; OTTHUMT00000391837; OTTHUMT00000391838; OTTHUMT00000391839; OTTHUMT00000391840; OTTHUMT00000391841; CCDS60957.1; CCDS…	Homo sapiens DIX domain containing 1 (DIXDC1), transcript variant 1, mRNA.; Homo sapiens DIX domain containing 1 (DIXDC1), transcript variant 3, mRNA.; Homo sapiens DIX domain containing 1 (DIXDC1), transcript variant 2, mRNA.; DIX domain containing 1 [gene_biotype:protein_coding transcript_biotype:protein_coding]; DIX domain containing 1 [gene_biotype:protein_coding transcript_biotype:retained_i…
TC0300010143.hg.1	8.35	6.78	2.96	0.0282			T237135	Transcript identified by MiTranscriptome
TC1200010702.hg.1	10.09	8.53	2.95	0.0046	SMAGP	small cell adhesion glycoprotein	NM_001031628; NM_001033873; ENST00000380103; ENST00000398453; ENST00000603798; ENST00000603838; ENST00000603864; ENST00000604188; ENST00000605426; ENST00000605627; BC008712; BC120965; BC120966; OTTHUMT00000469789; OTTHUMT00000469790; OTTHUMT00000469791; OTTHUMT00000469792; OTTHUMT00000469793; OTTHUMT00000469794; OTTHUMT00000469795; OTTHUMT00000469796; CCDS44889.1; hsa_circ_0007475; hsa_circ_00263…	Homo sapiens small cell adhesion glycoprotein (SMAGP), transcript variant 1, mRNA.; Homo sapiens small cell adhesion glycoprotein (SMAGP), transcript variant 2, mRNA.; small cell adhesion glycoprotein [gene_biotype:protein_coding transcript_biotype:nonsense_mediated_decay]; small cell adhesion glycoprotein [gene_biotype:protein_coding transcript_biotype:protein_coding]; Homo sapiens small trans-m…
TC0400009519.hg.1	10.47	8.91	2.95	0.0051	SNX25	sorting nexin 25	NM_031953; ENST00000264694; ENST00000504273; ENST00000504959; ENST00000506896; ENST00000512853; ENST00000513433; ENST00000618785; BC029868; OTTHUMT00000360756; OTTHUMT00000360757; OTTHUMT00000360758; OTTHUMT00000360759; OTTHUMT00000360760; OTTHUMT00000360761; CCDS34116.1; hsa_circ_0003237; hsa_circ_0004874; hsa_circ_0005066; hsa_circ_0006047; hsa_circ_0006234; hsa_circ_0071550; hsa_circ_0071551; …	Homo sapiens sorting nexin 25 (SNX25), mRNA.; sorting nexin 25 [gene_biotype:protein_coding transcript_biotype:protein_coding]; sorting nexin 25 [gene_biotype:protein_coding transcript_biotype:nonsense_mediated_decay]; sorting nexin 25 [gene_biotype:protein_coding transcript_biotype:processed_transcript]; sorting nexin 25 [gene_biotype:protein_coding transcript_biotype:retained_intron]; Homo sapi…
TC1200012111.hg.1	11.02	9.46	2.95	0.0389	TAOK3	TAO kinase 3	NM_016281; ENST00000392533; ENST00000419821; ENST00000535570; ENST00000536584; ENST00000536979; ENST00000537305; ENST00000537569; ENST00000537822; ENST00000537952; ENST00000538601; ENST00000539872; ENST00000540561; ENST00000541186; ENST00000541786; ENST00000541878; ENST00000542532; ENST00000542692; ENST00000542902; ENST00000543709; BC002756; OTTHUMT00000401456; OTTHUMT00000401457; OTTHUMT00000401…	Homo sapiens TAO kinase 3 (TAOK3), mRNA.; TAO kinase 3 [gene_biotype:protein_coding transcript_biotype:protein_coding]; TAO kinase 3 [gene_biotype:protein_coding transcript_biotype:retained_intron]; TAO kinase 3 [gene_biotype:protein_coding transcript_biotype:processed_transcript]; Homo sapiens TAO kinase 3, mRNA (cDNA clone MGC:3364 IMAGE:3630338), complete cds.; TAO kinase 3[gene_biotype:protei…
TSUnmapped00000459.hg.1	10.42	8.86	2.94	0.0365	TRAPPC4	trafficking protein particle complex 4	ENST00000629713	trafficking protein particle complex 4 [gene_biotype:protein_coding transcript_biotype:protein_coding]
TC0400010204.hg.1	5.52	3.97	2.93	0.01			T262186	Transcript identified by MiTranscriptome
TC1400008486.hg.1	10.48	8.93	2.93	0.0068	CRIP2	cysteine-rich protein 2	NM_001270837; NM_001270841; NM_001312; NR_073081; NR_073082; NR_073083; NR_073084; NR_073085; ENST00000329146; ENST00000483017; ENST00000538259; ENST00000547643; ENST00000548309; ENST00000548923; ENST00000548989; ENST00000550577; ENST00000551738; ENST00000551836; ENST00000552643; BC000434; BC001931; BC034151; BC128101; OTTHUMT00000074597; OTTHUMT00000074599; OTTHUMT00000409075; OTTHUMT00000409076…	Homo sapiens cysteine-rich protein 2 (CRIP2), transcript variant 2, mRNA.; Homo sapiens cysteine-rich protein 2 (CRIP2), transcript variant 3, mRNA.; Homo sapiens cysteine-rich protein 2 (CRIP2), transcript variant 1, mRNA.; Homo sapiens cysteine-rich protein 2 (CRIP2), transcript variant 4, non-coding RNA.; Homo sapiens cysteine-rich protein 2 (CRIP2), transcript variant 5, non-coding RNA.; Homo…
TC1500007513.hg.1	11.05	9.51	2.93	0.0028	LACTB	lactamase, beta	NM_001288585; NM_032857; NM_171846; ENST00000261893; ENST00000413507; ENST00000557972; ENST00000559782; BC067288; OTTHUMT00000256224; OTTHUMT00000417738; OTTHUMT00000417739; OTTHUMT00000418901; CCDS10182.1; CCDS45275.1; LACTB.aAug10; uc002alv.5; uc002alw.5; uc059kbo.1; uc059kbq.1	Homo sapiens lactamase, beta (LACTB), transcript variant 3, mRNA.; Homo sapiens lactamase, beta (LACTB), transcript variant 1, mRNA.; Homo sapiens lactamase, beta (LACTB), transcript variant 2, mRNA.; lactamase, beta [gene_biotype:protein_coding transcript_biotype:protein_coding]; lactamase, beta [gene_biotype:protein_coding transcript_biotype:retained_intron]; Homo sapiens lactamase, beta, mRNA …
TC0200009433.hg.1	6.14	4.6	2.91	0.0021	gorgabo	Transcript Identified by AceView	gorgabo.aAug10-unspliced	Transcript Identified by AceView
TC1400008785.hg.1	5.1	3.56	2.91	0.0003			lnc-NOVA1-4:1; NONHSAT036127; TCONS_00022691	Transcript Originally Identified by LNCipedia, alternate transcript name: NONHSAT036127; Non-coding transcript identified by NONCODE: Linc; gene_id XLOC_010982; transcript_id TCONS_00022691; oId TCONS_00004056; linc_name linc-NOVA1-1; tss_id TSS17182; class_code u; gene_name linc-NOVA1-1;
TC1100009321.hg.1	6.14	4.6	2.91	0.0104			NONHSAT024805	Non-coding transcript identified by NONCODE; Non-coding transcript identified by NONCODE: Linc
TC1500007066.hg.1	12.59	11.05	2.91	0.0342	PDIA3P2	protein disulfide isomerase family A member 3 pseudogene 2 [Source:HGNC Symbol;Acc:HGNC:49403]	ENST00000428073; NONHSAT042105; OTTHUMT00000133159	protein disulfide isomerase family A, member 3 pseudogene 2 [gene_biotype:unprocessed_pseudogene transcript_biotype:unprocessed_pseudogene]; Non-coding transcript identified by NONCODE; pseudogene similar to part of glucose regulated protein, 58kDa (GRP58)[gene_biotype:unprocessed_pseudogene transcript_biotype:unprocessed_pseudogene]
TC0500012036.hg.1	5.97	4.43	2.91	0.0057	soplaby	Transcript Identified by AceView	soplaby.aAug10-unspliced	Transcript Identified by AceView
TC0300009993.hg.1	6.86	5.32	2.91	0.0096			T258231	Transcript identified by MiTranscriptome
TC1900007505.hg.1	5.01	3.47	2.9	0.0182			T171447	Transcript identified by MiTranscriptome
TC0400010613.hg.1	4.82	3.28	2.9	0.0152	smorflor	Transcript Identified by AceView	smorflor.aAug10-unspliced	Transcript Identified by AceView
TC0700012098.hg.1	7.18	5.65	2.9	0.0099	POLR2J_	Transcript Identified by AceView, Entrez Gene ID(s) 100133005; 246721; 548644; 10156; 100134938	POLR2J_.wuAug10-unspliced	Transcript Identified by AceView, Entrez Gene ID(s) 100133005; 246721; 548644; 10156; 100134938
TC0600010002.hg.1	9.38	7.85	2.89	0.0493	SYNJ2	synaptojanin 2	NM_001178088; NM_003898; ENST00000355585; ENST00000367112; ENST00000367113; ENST00000367122; ENST00000449320; ENST00000485863; BC043277; OTTHUMT00000042857; OTTHUMT00000042858; OTTHUMT00000042859; OTTHUMT00000042860; OTTHUMT00000042861; CCDS5254.1; hsa_circ_0004043; hsa_circ_0005061; hsa_circ_0008110; hsa_circ_0008829; hsa_circ_0078442; hsa_circ_0078443; hsa_circ_0078444; hsa_circ_0078445; hsa_ci…	Homo sapiens synaptojanin 2 (SYNJ2), transcript variant 2, mRNA.; Homo sapiens synaptojanin 2 (SYNJ2), transcript variant 1, mRNA.; synaptojanin 2 [gene_biotype:protein_coding transcript_biotype:protein_coding]; synaptojanin 2 [gene_biotype:protein_coding transcript_biotype:nonsense_mediated_decay]; Homo sapiens synaptojanin 2, mRNA (cDNA clone MGC:44422 IMAGE:5297160), complete cds.; synaptojani…
TC0200007893.hg.1	4.6	3.07	2.89	0.0236			T191068	Transcript identified by MiTranscriptome: lncrna
TC0800010306.hg.1	7.56	6.03	2.88	0.0048			T343114; T343115; T343116	Transcript identified by MiTranscriptome
TC0700006737.hg.1	7.98	6.45	2.88	0.0132	ARL4A	ADP-ribosylation factor like GTPase 4A	NM_001037164; NM_001195396; NM_005738; NM_212460; ENST00000356797; ENST00000396662; ENST00000396663; ENST00000396664; ENST00000404894; ENST00000439721; BC001111; BC003027; OTTHUMT00000246873; OTTHUMT00000246874; OTTHUMT00000246875; OTTHUMT00000326035; OTTHUMT00000326036; CCDS5359.1; uc003ssp.4; uc003ssq.4; uc003sss.4; uc021zzq.2; uc064bpq.1; uc064bpr.1	Homo sapiens ADP-ribosylation factor-like 4A (ARL4A), transcript variant 3, mRNA.; Homo sapiens ADP-ribosylation factor-like 4A (ARL4A), transcript variant 4, mRNA.; Homo sapiens ADP-ribosylation factor-like 4A (ARL4A), transcript variant 1, mRNA.; Homo sapiens ADP-ribosylation factor-like 4A (ARL4A), transcript variant 2, mRNA.; ADP-ribosylation factor-like 4A [gene_biotype:protein_coding transc…
TC0300007432.hg.1	7.51	5.99	2.88	0.0473	MAPKAPK3	mitogen-activated protein kinase-activated protein kinase 3	NM_001243925; NM_001243926; NM_004635; ENST00000357955; ENST00000430409; ENST00000446044; ENST00000451680; ENST00000457064; ENST00000486712; ENST00000497283; ENST00000621469; BC001662; BC007591; BC010407; OTTHUMT00000346236; OTTHUMT00000346237; OTTHUMT00000346238; OTTHUMT00000346239; OTTHUMT00000346240; OTTHUMT00000346241; OTTHUMT00000346242; uc003dba.2; CCDS2832.1; hsa_circ_0065870; hsa_circ_006…	Homo sapiens mitogen-activated protein kinase-activated protein kinase 3 (MAPKAPK3), transcript variant 2, mRNA.; Homo sapiens mitogen-activated protein kinase-activated protein kinase 3 (MAPKAPK3), transcript variant 1, mRNA.; Homo sapiens mitogen-activated protein kinase-activated protein kinase 3 (MAPKAPK3), transcript variant 3, mRNA.; mitogen-activated protein kinase-activated protein kinase…
TC1700010811.hg.1	10.49	8.96	2.88	0.0408	HDAC5	histone deacetylase 5	NM_001015053; NM_005474; ENST00000225983; ENST00000336057; ENST00000586339; ENST00000586802; ENST00000587135; ENST00000587776; ENST00000588261; ENST00000588419; ENST00000588703; ENST00000591714; ENST00000592385; ENST00000593013; BC051824; OTTHUMT00000457683; OTTHUMT00000457684; OTTHUMT00000457686; OTTHUMT00000457687; OTTHUMT00000457688; OTTHUMT00000457689; OTTHUMT00000457690; OTTHUMT00000457691; …	Homo sapiens histone deacetylase 5 (HDAC5), transcript variant 3, mRNA.; Homo sapiens histone deacetylase 5 (HDAC5), transcript variant 1, mRNA.; histone deacetylase 5 [gene_biotype:protein_coding transcript_biotype:protein_coding]; histone deacetylase 5 [gene_biotype:protein_coding transcript_biotype:retained_intron]; Homo sapiens histone deacetylase 5, mRNA (cDNA clone MGC:60081 IMAGE:6043491),…
TC1200011821.hg.1	6.28	4.76	2.88	0.0132	hakare	Transcript Identified by AceView	hakare.aAug10-unspliced	Transcript Identified by AceView
TC1900009854.hg.1	7.81	6.29	2.87	0.0145	NOTCH3	notch 3	NM_000435; ENST00000263388; ENST00000595045; ENST00000595514; ENST00000597756; ENST00000600841; ENST00000601011; OTTHUMT00000465714; OTTHUMT00000465715; OTTHUMT00000465716; OTTHUMT00000465717; OTTHUMT00000465718; OTTHUMT00000465719; CCDS12326.1; hsa_circ_0049812; hsa_circ_0049813; hsa_circ_0049814; hsa_circ_0049815; hsa_circ_0049816; hsa_circ_0049817; hsa_circ_0049818; hsa_circ_0049819; hsa_circ_…	Homo sapiens notch 3 (NOTCH3), mRNA.; notch 3 [gene_biotype:protein_coding transcript_biotype:protein_coding]; notch 3 [gene_biotype:protein_coding transcript_biotype:retained_intron]; notch 3 [gene_biotype:protein_coding transcript_biotype:nonsense_mediated_decay]; notch 3[gene_biotype:protein_coding transcript_biotype:protein_coding]; notch 3[gene_biotype:protein_coding transcript_biotype:nonse…
TC0500012871.hg.1	6.87	5.35	2.86	0.0246	sorsnabu	Transcript Identified by AceView	sorsnabu.aAug10-unspliced	Transcript Identified by AceView
TC0300007702.hg.1	4.91	3.39	2.86	0.0019			T244785	Transcript identified by MiTranscriptome
TC0100012869.hg.1	13.12	11.61	2.86	0.0254	SRM	spermidine synthase	NM_003132; ENST00000376957; ENST00000459997; ENST00000465788; ENST00000475189; ENST00000487300; ENST00000490101; BC000309; BC033106; OTTHUMT00000006056; OTTHUMT00000006057; OTTHUMT00000006059; OTTHUMT00000006060; OTTHUMT00000006061; OTTHUMT00000006062; CCDS125.1; hsa_circ_0009749; hsa_circ_0009750; hsa_circ_0009751; hsa_circ_0009752; hsa_circ_0009753; hsa_circ_0009754; hsa_circ_0009755; hsa_circ_…	Homo sapiens spermidine synthase (SRM), mRNA.; spermidine synthase [gene_biotype:protein_coding transcript_biotype:protein_coding]; spermidine synthase [gene_biotype:protein_coding transcript_biotype:nonsense_mediated_decay]; spermidine synthase [gene_biotype:protein_coding transcript_biotype:retained_intron]; Homo sapiens spermidine synthase, mRNA (cDNA clone MGC:8422 IMAGE:2820975), complete cd…
TC0700012297.hg.1	5.53	4.02	2.85	0.0274	HRAT17; AC018464.3	heart tissue-associated transcript 17; novel transcript	NR_110162; ENST00000447785; ENST00000451962; ENST00000447785.1; ENST00000451962.1; OTTHUMT00000338936; OTTHUMT00000338937; uc033adw.2; uc064hei.1; HG500507.1:1..687:ncRNA; HG500508.1:1..547:ncRNA; NONHSAT122803; NONHSAT122804; NONHSAT122805; NONHSAT122806; NONHSAT122807; NONHSAT122808; NONHSAT122809; NONHSAT122810; TCONS_l2_00026845; TCONS_l2_00026846; TCONS_l2_00026847; TCONS_l2_00026848; TCONS_…	Homo sapiens heart tissue-associated transcript 17 (HRAT17), long non-coding RNA.; heart tissue-associated transcript 17 [gene_biotype:lincRNA transcript_biotype:lincRNA]; N/A; novel transcript; long non-coding RNA OTTHUMT00000338936.1 (AC018464.3 gene; long non-coding RNA OTTHUMT00000338937.1 (AC018464.3 gene; Non-coding transcript identified by NONCODE; Non-coding transcript identified by NONCO…
TC0700009244.hg.1	6.27	4.76	2.85	0.0019	snasnybu	Transcript Identified by AceView	snasnybu.aAug10-unspliced	Transcript Identified by AceView
TC1900008011.hg.1	8.69	7.18	2.84	0.0303	KCNK6	potassium channel, two pore domain subfamily K, member 6	NM_004823; ENST00000263372; ENST00000588137; BC004367; OTTHUMT00000460524; OTTHUMT00000460525; CCDS12513.1; ENST00000602211.1; uc002oic.4; uc060yah.1; HG510780.1:1..443:ncRNA; NONHSAT066204; NONHSAT066205	Homo sapiens potassium channel, two pore domain subfamily K, member 6 (KCNK6), mRNA.; potassium channel, two pore domain subfamily K, member 6 [gene_biotype:protein_coding transcript_biotype:protein_coding]; potassium channel, two pore domain subfamily K, member 6 [gene_biotype:protein_coding transcript_biotype:processed_transcript]; Homo sapiens potassium channel, subfamily K, member 6, mRNA (cD…
TC1700011892.hg.1	8.43	6.93	2.84	0.0043	TK1	thymidine kinase 1, soluble	NM_003258; ENST00000301634; ENST00000586613; ENST00000588734; ENST00000590430; ENST00000590862; ENST00000592126; BC006484; BC007872; BC007986; OTTHUMT00000319577; OTTHUMT00000437051; OTTHUMT00000437052; OTTHUMT00000437053; OTTHUMT00000438864; OTTHUMT00000438865; CCDS11754.1; hsa_circ_0045872; hsa_circ_0045873; hsa_circ_0045874; hsa_circ_0045875; TK1.eAug10; uc002juw.3; uc060ksy.1; uc060ksz.1; uc0…	Homo sapiens thymidine kinase 1, soluble (TK1), mRNA.; thymidine kinase 1, soluble [gene_biotype:protein_coding transcript_biotype:protein_coding]; thymidine kinase 1, soluble [gene_biotype:protein_coding transcript_biotype:retained_intron]; Homo sapiens thymidine kinase 1, soluble, mRNA (cDNA clone MGC:4394 IMAGE:2905608), complete cds.; Homo sapiens thymidine kinase 1, soluble, mRNA (cDNA clone…
TC1100012114.hg.1	9.97	8.47	2.82	0.0438	dorjuby; RP11-864G5.3	Transcript Identified by AceView; novel transcript	dorjuby.bAug10; ENST00000526310.1; OTTHUMT00000394157; uc058gus.1; ENST00000526310; HG504131.1:1..628:ncRNA; NONHSAT023870	Transcript Identified by AceView; N/A; novel transcript; havana:known chromosome:GRCh38:11:102229851:102230922:-1 gene:ENSG00000254422 gene_biotype:antisense transcript_biotype:antisense; long non-coding RNA OTTHUMT00000394157.1 (RP11-864G5.3 gene; Non-coding transcript identified by NONCODE: Antisense
TC0X00011281.hg.1	7.12	5.62	2.82	0.0001			lnc-KDM6A-2:4; NONHSAT136797; TCONS_00017158	Transcript Originally Identified by LNCipedia, alternate transcript name: NONHSAT136797; Non-coding transcript identified by NONCODE: Linc; gene_id XLOC_007966; transcript_id TCONS_00017158; oId TCONS_00014725; linc_name linc-ZNF673-4; tss_id TSS12725; class_code u; gene_name linc-ZNF673-4;
TC1200008675.hg.1	14.91	13.42	2.82	0.0214	TXNRD1	thioredoxin reductase 1	NM_001093771; NM_001261445; NM_001261446; NM_003330; NM_182729; NM_182742; NM_182743; ENST00000354940; ENST00000388854; ENST00000397736; ENST00000429002; ENST00000503506; ENST00000524698; ENST00000525265; ENST00000525566; ENST00000526006; ENST00000526207; ENST00000526266; ENST00000526390; ENST00000526580; ENST00000526691; ENST00000526950; ENST00000527335; ENST00000527688; ENST00000528079; ENST000…	Homo sapiens thioredoxin reductase 1 (TXNRD1), transcript variant 5, mRNA.; Homo sapiens thioredoxin reductase 1 (TXNRD1), transcript variant 6, mRNA.; Homo sapiens thioredoxin reductase 1 (TXNRD1), transcript variant 7, mRNA.; Homo sapiens thioredoxin reductase 1 (TXNRD1), transcript variant 1, mRNA.; Homo sapiens thioredoxin reductase 1 (TXNRD1), transcript variant 3, mRNA.; Homo sapiens thiore…
TC1900011153.hg.1	10.68	9.19	2.81	0.0091	RRAS	related RAS viral (r-ras) oncogene homolog	NM_006270; ENST00000246792; ENST00000601532; BC016286; BC016318; OTTHUMT00000465791; OTTHUMT00000465792; CCDS12774.1; hsa_circ_0051923; hsa_circ_0051924; hsa_circ_0051925; hsa_circ_0051926; hsa_circ_0051927; RRAS.bAug10; uc002pop.2; uc061bgh.1; NONHSAT067226	Homo sapiens related RAS viral (r-ras) oncogene homolog (RRAS), mRNA.; related RAS viral (r-ras) oncogene homolog [gene_biotype:protein_coding transcript_biotype:protein_coding]; related RAS viral (r-ras) oncogene homolog [gene_biotype:protein_coding transcript_biotype:retained_intron]; Homo sapiens related RAS viral (r-ras) oncogene homolog, mRNA (cDNA clone MGC:9452 IMAGE:3910343), complete cds…
TC1600007867.hg.1	12.71	11.22	2.8	0.0395	RP11-297L17.6		ENST00000567701; OTTHUMT00000422548; TCONS_l2_00009761	havana:known chromosome:GRCh38:16:52655307:52656045:1 gene:ENSG00000234337 gene_biotype:processed_pseudogene transcript_biotype:processed_pseudogene; tropomyosin 1 (alpha) (TPM1) pseudogene[gene_biotype:processed_pseudogene transcript_biotype:processed_pseudogene]; Hg19:chr16:+:52689322-52690584
TC1300006567.hg.1	4.75	3.27	2.8	0.0063			T091335	Transcript identified by MiTranscriptome
TC0700008624.hg.1	9.73	8.25	2.79	0.0413			lnc-PRKRIP1-1:1; NONHSAT122487	Transcript Originally Identified by LNCipedia, alternate transcript name: NONHSAT122487; Non-coding transcript identified by NONCODE: Antisense
TC2000006867.hg.1	8.65	7.17	2.79	0.0024	NAA20	N(alpha)-acetyltransferase 20, NatB catalytic subunit	NM_016100; NM_181527; NM_181528; ENST00000310450; ENST00000334982; ENST00000398602; ENST00000463154; ENST00000480550; ENST00000481837; ENST00000484480; BC005181; BC008446; OTTHUMT00000078217; OTTHUMT00000127782; OTTHUMT00000127783; OTTHUMT00000127784; OTTHUMT00000127785; OTTHUMT00000127786; OTTHUMT00000334102; CCDS13141.1; CCDS13142.1; CCDS42854.1; hsa_circ_0059559; hsa_circ_0059560; hsa_circ_005…	Homo sapiens N(alpha)-acetyltransferase 20, NatB catalytic subunit (NAA20), transcript variant 1, mRNA.; Homo sapiens N(alpha)-acetyltransferase 20, NatB catalytic subunit (NAA20), transcript variant 2, mRNA.; Homo sapiens N(alpha)-acetyltransferase 20, NatB catalytic subunit (NAA20), transcript variant 3, mRNA.; N(alpha)-acetyltransferase 20, NatB catalytic subunit [gene_biotype:protein_coding t…
TC0800011582.hg.1	7.11	5.63	2.79	0.0278	kyveyby	Transcript Identified by AceView	kyveyby.aAug10-unspliced	Transcript Identified by AceView
TC0500011089.hg.1	5.51	4.03	2.79	0.0002	AC138942.1		uc032uyd.2; ENST00000581684	N/A; ncrna:novel chromosome:GRCh38:5:71831315:71831410:-1 gene:ENSG00000281845 gene_biotype:miRNA transcript_biotype:miRNA
TC1200009101.hg.1	7.09	5.61	2.78	0.0004	TMEM233	transmembrane protein 233	NM_001136534; ENST00000426426; ENST00000453450; OTTHUMT00000401684; OTTHUMT00000401685; CCDC60andTMEM233.eAug10; CCDS44995.1; uc010szd.2; uc058txi.1; NONHSAT031085	Homo sapiens transmembrane protein 233 (TMEM233), mRNA.; transmembrane protein 233 [gene_biotype:protein_coding transcript_biotype:protein_coding]; transmembrane protein 233 [gene_biotype:protein_coding transcript_biotype:processed_transcript]; transmembrane protein 233[gene_biotype:protein_coding transcript_biotype:protein_coding]; transmembrane protein 233[gene_biotype:protein_coding transcript…
TC1600010765.hg.1	7.47	6	2.78	0.0217	COG4	component of oligomeric golgi complex 4	NM_001195139; NM_015386; ENST00000323786; ENST00000393612; ENST00000482252; ENST00000524584; ENST00000526700; ENST00000530160; ENST00000530314; ENST00000534772; ENST00000562200; ENST00000564315; ENST00000564415; ENST00000564653; ENST00000565715; ENST00000567244; BC072438; OTTHUMT00000250326; OTTHUMT00000268970; OTTHUMT00000390512; OTTHUMT00000390513; OTTHUMT00000390516; OTTHUMT00000390517; OTTHUM…	Homo sapiens component of oligomeric golgi complex 4 (COG4), transcript variant 2, mRNA.; Homo sapiens component of oligomeric golgi complex 4 (COG4), transcript variant 1, mRNA.; component of oligomeric golgi complex 4 [gene_biotype:protein_coding transcript_biotype:protein_coding]; component of oligomeric golgi complex 4 [gene_biotype:protein_coding transcript_biotype:nonsense_mediated_decay]; …
TC1400007620.hg.1	9.04	7.57	2.78	0.0075	DCAF4	DDB1 and CUL4 associated factor 4	NM_001163508; NM_001163509; NM_015604; NM_181340; NM_181341; ENST00000353777; ENST00000358377; ENST00000394234; ENST00000505361; ENST00000508412; ENST00000509153; ENST00000509320; ENST00000510612; ENST00000513337; ENST00000514191; ENST00000514486; ENST00000553457; ENST00000555042; ENST00000555992; ENST00000557203; BC018979; BC035901; OTTHUMT00000361058; OTTHUMT00000361690; OTTHUMT00000361691; OTT…	Homo sapiens DDB1 and CUL4 associated factor 4 (DCAF4), transcript variant 4, mRNA.; Homo sapiens DDB1 and CUL4 associated factor 4 (DCAF4), transcript variant 5, mRNA.; Homo sapiens DDB1 and CUL4 associated factor 4 (DCAF4), transcript variant 1, mRNA.; Homo sapiens DDB1 and CUL4 associated factor 4 (DCAF4), transcript variant 2, mRNA.; Homo sapiens DDB1 and CUL4 associated factor 4 (DCAF4), tra…
TC0100010152.hg.1	15.69	14.23	2.76	0.0102	LMNA	lamin A/C	NM_001257374; NM_001282624; NM_001282625; NM_001282626; NM_005572; NM_170707; NM_170708; ENST00000347559; ENST00000361308; ENST00000368297; ENST00000368298; ENST00000368299; ENST00000368300; ENST00000368301; ENST00000448611; ENST00000459904; ENST00000469565; ENST00000470199; ENST00000470835; ENST00000473598; ENST00000478063; ENST00000495341; ENST00000496738; ENST00000498722; ENST00000502357; ENST…	Homo sapiens lamin A/C (LMNA), transcript variant 4, mRNA.; Homo sapiens lamin A/C (LMNA), transcript variant 5, mRNA.; Homo sapiens lamin A/C (LMNA), transcript variant 6, mRNA.; Homo sapiens lamin A/C (LMNA), transcript variant 7, mRNA.; Homo sapiens lamin A/C (LMNA), transcript variant 2, mRNA.; Homo sapiens lamin A/C (LMNA), transcript variant 1, mRNA.; Homo sapiens lamin A/C (LMNA), transcri…
TC0900011335.hg.1	4.92	3.46	2.76	0.0002	choysorby	Transcript Identified by AceView	choysorby.aAug10-unspliced	Transcript Identified by AceView
TC1500006970.hg.1	10.73	9.27	2.75	0.0101			T114879	Transcript identified by MiTranscriptome
TC0300011271.hg.1	6.11	4.65	2.75	0.0001	RNU6-108P	RNA, U6 small nuclear 108, pseudogene [Source:HGNC Symbol;Acc:HGNC:47071]	uc062kxe.1; ENST00000365558; NONHSAT090083	RNA, U6 small nuclear 108, pseudogene [Source:HGNC Symbol;Acc:HGNC:47071]; RNA, U6 small nuclear 108, pseudogene [gene_biotype:snRNA transcript_biotype:snRNA]; Non-coding transcript identified by NONCODE
TC0400011214.hg.1	4.55	3.09	2.75	0.0012	sawsnaby	Transcript Identified by AceView	sawsnaby.aAug10-unspliced	Transcript Identified by AceView
TC0100010806.hg.1	12.57	11.11	2.75	0.0388	XPR1	xenotropic and polytropic retrovirus receptor 1	NM_001135669; NM_004736; ENST00000367589; ENST00000367590; ENST00000464817; ENST00000467345; ENST00000498177; BC041142; OTTHUMT00000084996; OTTHUMT00000084997; OTTHUMT00000085004; OTTHUMT00000085005; OTTHUMT00000085006; CCDS1340.1; CCDS44284.1; hsa_circ_0005909; hsa_circ_0015509; hsa_circ_0015510; hsa_circ_0015511; hsa_circ_0015512; hsa_circ_0015513; hsa_circ_0015514; hsa_circ_0015515; hsa_circ_0…	Homo sapiens xenotropic and polytropic retrovirus receptor 1 (XPR1), transcript variant 2, mRNA.; Homo sapiens xenotropic and polytropic retrovirus receptor 1 (XPR1), transcript variant 1, mRNA.; xenotropic and polytropic retrovirus receptor 1 [gene_biotype:protein_coding transcript_biotype:protein_coding]; xenotropic and polytropic retrovirus receptor 1 [gene_biotype:protein_coding transcript_bi…
TC0900010288.hg.1	7.74	6.28	2.74	0.0052	flartoybu	Transcript Identified by AceView	flartoybu.aAug10-unspliced	Transcript Identified by AceView
TC0100007053.hg.1	6.01	4.55	2.74	0.0006			T004067	Transcript identified by MiTranscriptome
TC0400007148.hg.1	5.26	3.8	2.74	0.0063			T262814	Transcript identified by MiTranscriptome
TC1700010657.hg.1	5.92	4.47	2.74	0.001	KRTAP4-12	keratin associated protein 4-12	NM_031854; ENST00000394014; BC004180; BC004212; BC101159; BC101160; BC101162; OTTHUMT00000257777; CCDS32649.1; KRTAP4-12.aAug10-unspliced; uc002hwa.4	Homo sapiens keratin associated protein 4-12 (KRTAP4-12), mRNA.; keratin associated protein 4-12 [gene_biotype:protein_coding transcript_biotype:protein_coding]; Homo sapiens keratin associated protein 4-12, mRNA (cDNA clone MGC:2782 IMAGE:2959821), complete cds.; Homo sapiens keratin associated protein 4-12, mRNA (cDNA clone MGC:4447 IMAGE:2959821), complete cds.; Homo sapiens keratin associated…
TC0900010030.hg.1	8.11	6.66	2.73	0.0375			NONHSAT131088	Non-coding transcript identified by NONCODE; Non-coding transcript identified by NONCODE: Antisense
TC1000011907.hg.1	5.26	3.81	2.73	0.0176	slarporby	Transcript Identified by AceView	slarporby.aAug10-unspliced	Transcript Identified by AceView
TC0800008474.hg.1	9.06	7.61	2.73	0.0072	BAALC	brain and acute leukemia, cytoplasmic	NM_001024372; NM_024812; ENST00000297574; ENST00000306391; ENST00000309982; ENST00000330955; ENST00000438105; ENST00000517863; ENST00000519507; ENST00000521926; ENST00000523754; BC011517; OTTHUMT00000380255; OTTHUMT00000380256; OTTHUMT00000380257; OTTHUMT00000380258; OTTHUMT00000380259; OTTHUMT00000380261; OTTHUMT00000380262; OTTHUMT00000380263; OTTHUMT00000380264; BAALC.gAug10; CCDS47906.1; CCDS…	Homo sapiens brain and acute leukemia, cytoplasmic (BAALC), transcript variant 2, mRNA.; Homo sapiens brain and acute leukemia, cytoplasmic (BAALC), transcript variant 1, mRNA.; brain and acute leukemia, cytoplasmic [gene_biotype:protein_coding transcript_biotype:protein_coding]; brain and acute leukemia, cytoplasmic [gene_biotype:protein_coding transcript_biotype:processed_transcript]; Homo sapi…
TC1100010265.hg.1	5.55	4.1	2.73	9.8e-05			T055729	Transcript identified by MiTranscriptome
TC0800007506.hg.1	5.04	3.6	2.72	0.0014			T343280	Transcript identified by MiTranscriptome
TC1200010932.hg.1	5.82	4.38	2.71	0.0134	voychy	Transcript Identified by AceView	voychy.aAug10-unspliced	Transcript Identified by AceView
TC0900007925.hg.1	5.5	4.06	2.71	0.0161			T362368	Transcript identified by MiTranscriptome
TC0700010899.hg.1	8.77	7.33	2.71	0.0298	POLR2J4	polymerase (RNA) II (DNA directed) polypeptide J4, pseudogene	NR_003655; ENST00000422304; ENST00000427076; OTTHUMT00000339134; OTTHUMT00000339264; uc003tjc.2; ENST00000422304.1; ENST00000427076.1; ENST00000454572.1; hsa_circ_0079979; hsa_circ_0079980; hsa_circ_0079981; hsa_circ_0079982; hsa_circ_0079984; hsa_circ_0079985; hsa_circ_0079986; hsa_circ_0079987; hsa_circ_0079988; hsa_circ_0079989; hsa_circ_0079990; hsa_circ_0079991; hsa_circ_0079992; hsa_circ_00…	Homo sapiens polymerase (RNA) II (DNA directed) polypeptide J4, pseudogene (POLR2J4), non-coding RNA.; polymerase (RNA) II (DNA directed) polypeptide J4, pseudogene [gene_biotype:processed_transcript transcript_biotype:processed_transcript]; polymerase (RNA) II (DNA directed) polypeptide J4, pseudogene[gene_biotype:transcribed_unprocessed_pseudogene transcript_biotype:processed_transcript]; polym…
TC0200010928.hg.1	5.22	3.78	2.71	0.0045			T208676	Transcript identified by MiTranscriptome
TC2000008253.hg.1	7.15	5.72	2.71	0.0011	ADRA1D	adrenoceptor alpha 1D	NM_000678; ENST00000379453; ENST00000621688; OTTHUMT00000077812; OTTHUMT00000473453; CCDS13079.1; uc002wkr.3; uc061vew.1	Homo sapiens adrenoceptor alpha 1D (ADRA1D), mRNA.; adrenoceptor alpha 1D [gene_biotype:protein_coding transcript_biotype:protein_coding]; adrenoceptor alpha 1D [gene_biotype:protein_coding transcript_biotype:processed_transcript]; adrenergic, alpha-1D-, receptor[gene_biotype:protein_coding transcript_biotype:protein_coding]; adrenergic, alpha-1D-, receptor[gene_biotype:protein_coding transcript_…
TC1200010024.hg.1	6.64	5.2	2.7	0.0026	ARHGDIB	Rho GDP dissociation inhibitor (GDI) beta	NM_001175; ENST00000228945; ENST00000535676; ENST00000536592; ENST00000539131; ENST00000541380; ENST00000541546; ENST00000541644; ENST00000542276; ENST00000545895; BC009200; OTTHUMT00000400871; OTTHUMT00000400872; OTTHUMT00000400873; OTTHUMT00000400874; OTTHUMT00000400875; OTTHUMT00000400876; OTTHUMT00000400877; OTTHUMT00000400878; OTTHUMT00000400879; CCDS8671.1; hsa_circ_0000380; hsa_circ_002551…	Homo sapiens Rho GDP dissociation inhibitor (GDI) beta (ARHGDIB), mRNA.; Rho GDP dissociation inhibitor (GDI) beta [gene_biotype:protein_coding transcript_biotype:protein_coding]; Rho GDP dissociation inhibitor (GDI) beta [gene_biotype:protein_coding transcript_biotype:retained_intron]; Rho GDP dissociation inhibitor (GDI) beta [gene_biotype:protein_coding transcript_biotype:processed_transcript]…
TC0300008468.hg.1	5.96	4.53	2.7	0.0014	RPS26P21	ribosomal protein S26 pseudogene 21 [Source:HGNC Symbol;Acc:HGNC:36469]	ENST00000475397; NONHSAT091380; OTTHUMT00000348549	ribosomal protein S26 pseudogene 21 [gene_biotype:processed_pseudogene transcript_biotype:processed_pseudogene]; Non-coding transcript identified by NONCODE; Non-coding transcript identified by NONCODE: Sense No Exonic; ribosomal protein S26 (RPS26) pseudogene[gene_biotype:processed_pseudogene transcript_biotype:processed_pseudogene]
TC1200008032.hg.1	5.02	3.59	2.7	0.0054	leeflubu	Transcript Identified by AceView	leeflubu.aAug10-unspliced	Transcript Identified by AceView
TC0600012253.hg.1	4.76	3.33	2.69	0.0003			T306285	Transcript identified by MiTranscriptome
TC1900007320.hg.1	12.61	11.18	2.69	0.0328	DDA1	DET1 and DDB1 associated 1	NM_024050; ENST00000359866; ENST00000593466; ENST00000594501; ENST00000596582; ENST00000596925; BC000615; OTTHUMT00000463518; OTTHUMT00000463519; OTTHUMT00000463520; OTTHUMT00000463521; OTTHUMT00000463522; CCDS12357.1; DDA1.bAug10; hsa_circ_0005626; uc002ngd.4; uc060vgv.1; uc060vgw.1; uc060vgx.1; uc060vgy.1; chr19_17424831_17426804; NONHSAT062856; NONHSAT062857; NONHSAT062858	Homo sapiens DET1 and DDB1 associated 1 (DDA1), mRNA.; DET1 and DDB1 associated 1 [gene_biotype:protein_coding transcript_biotype:protein_coding]; DET1 and DDB1 associated 1 [gene_biotype:protein_coding transcript_biotype:nonsense_mediated_decay]; DET1 and DDB1 associated 1 [gene_biotype:protein_coding transcript_biotype:retained_intron]; Homo sapiens DET1 and DDB1 associated 1, mRNA (cDNA clone …
TC0100013659.hg.1	6.42	5	2.69	0.0007	CSMD2	CUB and Sushi multiple domains 2	NM_001281956; NM_052896; ENST00000241312; ENST00000338325; ENST00000373377; ENST00000373380; ENST00000373381; ENST00000373388; ENST00000465819; ENST00000471438; ENST00000489419; ENST00000619121; OTTHUMT00000030634; OTTHUMT00000030635; OTTHUMT00000030636; OTTHUMT00000036404; OTTHUMT00000036405; OTTHUMT00000036546; OTTHUMT00000091410; uc001bxo.1; CCDS380.1; CCDS60082.1; CSMD2.bAug10; CSMD2.cAug10; …	Homo sapiens CUB and Sushi multiple domains 2 (CSMD2), transcript variant 1, mRNA.; Homo sapiens CUB and Sushi multiple domains 2 (CSMD2), transcript variant 2, mRNA.; CUB and Sushi multiple domains 2 [gene_biotype:protein_coding transcript_biotype:nonsense_mediated_decay]; CUB and Sushi multiple domains 2 [gene_biotype:protein_coding transcript_biotype:protein_coding]; CUB and Sushi multiple dom…
TC1100011568.hg.1	14.8	13.37	2.69	0.0013	FCHSD2	FCH and double SH3 domains 2	NM_014824; ENST00000311172; ENST00000409263; ENST00000409314; ENST00000409418; ENST00000409853; ENST00000422375; ENST00000432043; ENST00000458644; ENST00000543644; BC010394; OTTHUMT00000329378; OTTHUMT00000329429; OTTHUMT00000329430; OTTHUMT00000329431; OTTHUMT00000329432; OTTHUMT00000329434; OTTHUMT00000397326; OTTHUMT00000397327; OTTHUMT00000397328; CCDS8218.2; hsa_circ_0000338; hsa_circ_000552…	Homo sapiens FCH and double SH3 domains 2 (FCHSD2), mRNA.; FCH and double SH3 domains 2 [gene_biotype:protein_coding transcript_biotype:protein_coding]; FCH and double SH3 domains 2 [gene_biotype:protein_coding transcript_biotype:nonsense_mediated_decay]; Homo sapiens FCH and double SH3 domains 2, mRNA (cDNA clone MGC:13671 IMAGE:4091973), complete cds.; FCH and double SH3 domains 2[gene_biotype:…
TC1100011843.hg.1	5.74	4.32	2.68	0.0014	dochoy	Transcript Identified by AceView	dochoy.aAug10-unspliced	Transcript Identified by AceView
TC0400012023.hg.1	5.15	3.73	2.68	0.0021			T272385	Transcript identified by MiTranscriptome
TC0400008555.hg.1	4.83	3.41	2.68	0.0004			T270328	Transcript identified by MiTranscriptome
TC0100007940.hg.1	17.01	15.59	2.67	0.005	CAP1	CAP, adenylate cyclase-associated protein 1 (yeast)	NM_001105530; NM_006367; ENST00000340450; ENST00000372792; ENST00000372797; ENST00000372798; ENST00000372802; ENST00000372805; ENST00000414281; ENST00000414893; ENST00000417287; ENST00000420216; ENST00000421589; ENST00000424977; ENST00000427843; ENST00000435719; ENST00000446031; ENST00000449311; ENST00000461993; ENST00000479759; ENST00000494114; BC013963; BC095440; OTTHUMT00000013106; OTTHUMT0000…	Homo sapiens CAP, adenylate cyclase-associated protein 1 (yeast) (CAP1), transcript variant 2, mRNA.; Homo sapiens CAP, adenylate cyclase-associated protein 1 (yeast) (CAP1), transcript variant 1, mRNA.; CAP, adenylate cyclase-associated protein 1 (yeast) [gene_biotype:protein_coding transcript_biotype:protein_coding]; CAP, adenylate cyclase-associated protein 1 (yeast) [gene_biotype:protein_codi…
TC0700007410.hg.1	5.66	4.24	2.67	0.0132	sweesmubu	Transcript Identified by AceView	sweesmubu.aAug10-unspliced	Transcript Identified by AceView
TC1100009941.hg.1	5.7	4.28	2.67	0.0455	deekerby	Transcript Identified by AceView	deekerby.aAug10-unspliced	Transcript Identified by AceView
TC1000009589.hg.1	12.21	10.79	2.67	0.0035	PITRM1	pitrilysin metallopeptidase 1	NM_001242307; NM_001242309; NM_014889; ENST00000224949; ENST00000380989; ENST00000380994; ENST00000424714; ENST00000430362; ENST00000451104; ENST00000451454; ENST00000455371; ENST00000464395; ENST00000488065; ENST00000490510; BC001150; BC005025; BC095422; BC111987; BC113369; OTTHUMT00000046463; OTTHUMT00000046464; OTTHUMT00000046465; OTTHUMT00000046466; OTTHUMT00000046467; OTTHUMT00000046469; OTT…	Homo sapiens pitrilysin metallopeptidase 1 (PITRM1), transcript variant 1, mRNA.; Homo sapiens pitrilysin metallopeptidase 1 (PITRM1), transcript variant 3, mRNA.; Homo sapiens pitrilysin metallopeptidase 1 (PITRM1), transcript variant 2, mRNA.; pitrilysin metallopeptidase 1 [gene_biotype:protein_coding transcript_biotype:protein_coding]; pitrilysin metallopeptidase 1 [gene_biotype:protein_coding…
TC0100017558.hg.1	5.27	3.85	2.66	0.0191			T031945	Transcript identified by MiTranscriptome
TC0300014034.hg.1	9.55	8.14	2.66	0.007	COX17	COX17 cytochrome c oxidase copper chaperone	NM_005694; ENST00000261070; ENST00000484810; ENST00000486606; ENST00000497116; ENST00000497997; BC010933; BC105280; BC108317; OTTHUMT00000355297; OTTHUMT00000355299; OTTHUMT00000355300; OTTHUMT00000355301; OTTHUMT00000355302; CCDS2993.1; COX17andPOPDC2.vaAug10; COX17andPOPDC2.vfAug10; uc003ecz.2; uc062mvm.1; uc062mvn.1; uc062mvo.1; uc062mvp.1; NONHSAT091401	Homo sapiens COX17 cytochrome c oxidase copper chaperone (COX17), mRNA.; COX17 cytochrome c oxidase copper chaperone [gene_biotype:protein_coding transcript_biotype:protein_coding]; COX17 cytochrome c oxidase copper chaperone [gene_biotype:protein_coding transcript_biotype:nonsense_mediated_decay]; COX17 cytochrome c oxidase copper chaperone [gene_biotype:protein_coding transcript_biotype:retaine…
TC1100007235.hg.1	13.95	12.54	2.66	0.0084			lnc-C11orf41-1:1; NONHSAT018711	Transcript Originally Identified by LNCipedia, alternate transcript name: NONHSAT018711; Non-coding transcript identified by NONCODE: Antisense
TC1500009914.hg.1	5.34	3.93	2.66	0.0063			T118894	Transcript identified by MiTranscriptome
TC1100007815.hg.1	5.35	3.94	2.66	0.0348	boykoby	Transcript Identified by AceView	boykoby.aAug10-unspliced	Transcript Identified by AceView
TC1900010820.hg.1	5.41	4	2.66	0.0215	klyvoy	Transcript Identified by AceView	klyvoy.aAug10-unspliced	Transcript Identified by AceView
TC0400010409.hg.1	7.07	5.66	2.66	0.0493			T263314	Transcript identified by MiTranscriptome
TC0700012088.hg.1	7.79	6.39	2.65	0.0052			T330268	Transcript identified by MiTranscriptome
TC0300008411.hg.1	7.7	6.3	2.64	0.0045	doybarbu	Transcript Identified by AceView	doybarbu.aAug10-unspliced	Transcript Identified by AceView
TC0X00010429.hg.1	5.19	3.79	2.64	0.0041	zukor	Transcript Identified by AceView	zukor.aAug10-unspliced	Transcript Identified by AceView
TC0100015264.hg.1	5.78	4.38	2.64	0.0097	RP5-1180E21.5	novel transcript, antisense to CEPT1	ENST00000610049.1; OTTHUMT00000473004; uc057jhh.1; ENST00000610049; HG492423.1:1..647:ncRNA	N/A; novel transcript, antisense to CEPT1; havana:known chromosome:GRCh38:1:111184415:111185061:-1 gene:ENSG00000273221 gene_biotype:antisense transcript_biotype:antisense; long non-coding RNA OTTHUMT00000473004.1 (RP5-1180E21.5 gene
TC0200014211.hg.1	7.21	5.81	2.63	0.031	ISCA1P6	Transcript Identified by AceView, Entrez Gene ID(s) 100130549	ISCA1P6.aAug10-unspliced	Transcript Identified by AceView, Entrez Gene ID(s) 100130549
TC1000006666.hg.1	5.34	3.94	2.63	0.0007	fawshy	Transcript Identified by AceView	fawshy.aAug10-unspliced	Transcript Identified by AceView
TC1000008565.hg.1	7.26	5.86	2.63	0.0198	RP11-375N9.2		ENST00000456509; NONHSAT015852; OTTHUMT00000049644	havana:known chromosome:GRCh38:10:97275012:97278097:1 gene:ENSG00000231398 gene_biotype:processed_pseudogene transcript_biotype:processed_pseudogene; Non-coding transcript identified by NONCODE; Non-coding transcript identified by NONCODE: Antisense; CD164 antigen, sialomucin (CD164) pseudogene[gene_biotype:processed_pseudogene transcript_biotype:processed_pseudogene]
TC0100014997.hg.1	8.81	7.42	2.63	0.0385	ALG14	ALG14, UDP-N-acetylglucosaminyltransferase subunit	NM_001305242; NM_144988; NR_131032; ENST00000370205; ENST00000495856; ENST00000507727; BC011706; OTTHUMT00000029699; OTTHUMT00000029700; OTTHUMT00000470348; ALG14.jAug10; CCDS752.1; hsa_circ_0013245; hsa_circ_0013246; uc001dra.3; uc057imn.1; uc057imo.1; lnc-CNN3-2:1; NONHSAT004638; NONHSAT139877	Homo sapiens ALG14, UDP-N-acetylglucosaminyltransferase subunit (ALG14), transcript variant 2, mRNA.; Homo sapiens ALG14, UDP-N-acetylglucosaminyltransferase subunit (ALG14), transcript variant 1, mRNA.; Homo sapiens ALG14, UDP-N-acetylglucosaminyltransferase subunit (ALG14), transcript variant 3, non-coding RNA.; ALG14, UDP-N-acetylglucosaminyltransferase subunit [gene_biotype:protein_coding tra…
TC0700007238.hg.1	4.7	3.3	2.63	0.0014			T321807	Transcript identified by MiTranscriptome
TC0300011629.hg.1	5.92	4.52	2.62	0.0072	leedybo	Transcript Identified by AceView	leedybo.aAug10-unspliced	Transcript Identified by AceView
TC1400007224.hg.1	6.63	5.24	2.62	0.002	bawdor	Transcript Identified by AceView	bawdor.aAug10-unspliced	Transcript Identified by AceView
TC0300012404.hg.1	5.29	3.9	2.62	0.0135	keramo	Transcript Identified by AceView	keramo.aAug10-unspliced	Transcript Identified by AceView
TC0500008849.hg.1	10.06	8.67	2.62	0.0167	CYSTM1	cysteine-rich transmembrane module containing 1	NM_032412; ENST00000261811; ENST00000504227; ENST00000509589; ENST00000509789; BC013643; BC023982; OTTHUMT00000251342; OTTHUMT00000372818; OTTHUMT00000372819; OTTHUMT00000372820; C5orf32.fAug10; CCDS4221.1; hsa_circ_0002449; hsa_circ_0074238; hsa_circ_0074239; uc003lfd.4; uc063htv.1; uc063htw.1; uc063htx.1; NONHSAT104171; NONHSAT104172; NONHSAT104173	Homo sapiens cysteine-rich transmembrane module containing 1 (CYSTM1), mRNA.; cysteine-rich transmembrane module containing 1 [gene_biotype:protein_coding transcript_biotype:protein_coding]; cysteine-rich transmembrane module containing 1 [gene_biotype:protein_coding transcript_biotype:processed_transcript]; Homo sapiens chromosome 5 open reading frame 32, mRNA (cDNA clone MGC:18101 IMAGE:4152168…
TC1800007541.hg.1	6.88	5.49	2.62	0.0304			T163300	Transcript identified by MiTranscriptome
TC0600008616.hg.1	4.85	3.46	2.61	0.0209	RP11-342L8.2		ENST00000571144; NONHSAT113705; OTTHUMT00000436314	havana:known chromosome:GRCh38:6:79552794:79553160:1 gene:ENSG00000261970 gene_biotype:processed_pseudogene transcript_biotype:processed_pseudogene; Non-coding transcript identified by NONCODE; Non-coding transcript identified by NONCODE: Linc; solute carrier family 19, member 3 (SLC19A3) pseudogene[gene_biotype:processed_pseudogene transcript_biotype:processed_pseudogene]
TC0100007207.hg.1	9.53	8.15	2.6	0.0019	PINK1; MIR6084	PTEN induced putative kinase 1; microRNA 6084	NM_032409; NR_106732; ENST00000321556; ENST00000400490; ENST00000492302; ENST00000622012; BC028215; OTTHUMT00000007954; OTTHUMT00000007955; OTTHUMT00000007956; uc001bdm.3; CCDS211.1; hsa_circ_0010423; uc031trt.1; uc057czf.1; uc057czg.1; chr1_20964334_20966485; chr1_20972052_20972473; NR_106732.1:1..110:precursor_RNA	Homo sapiens PTEN induced putative kinase 1 (PINK1), mRNA.; Homo sapiens microRNA 6084 (MIR6084), microRNA.; PTEN induced putative kinase 1 [gene_biotype:protein_coding transcript_biotype:protein_coding]; PTEN induced putative kinase 1 [gene_biotype:protein_coding transcript_biotype:processed_transcript]; microRNA 6084 [gene_biotype:miRNA transcript_biotype:miRNA]; Homo sapiens PTEN induced putat…
TC0400011935.hg.1	10.98	9.61	2.59	0.0292	PPP1R14BP3	protein phosphatase 1, regulatory (inhibitor) subunit 14B pseudogene 3	OTTHUMT00000364539; ENST00000509033	protein phosphatase 1, regulatory (inhibitor) subunit 14B pseudogene 3[gene_biotype:processed_pseudogene transcript_biotype:processed_pseudogene]; protein phosphatase 1, regulatory (inhibitor) subunit 14B pseudogene 3 [gene_biotype:processed_pseudogene transcript_biotype:processed_pseudogene]
TC0Y00006862.hg.1	5.92	4.54	2.59	0.0024	slybu	Transcript Identified by AceView	slybu.aAug10-unspliced	Transcript Identified by AceView
TC1500007007.hg.1	10.37	9	2.59	0.0002	TCEB1P2	transcription elongation factor B (SIII), polypeptide 1 pseudogene 2	OTTHUMT00000420221; ENST00000566760; TCONS_l2_00008597	transcription elongation factor B (SIII), polypeptide 1 pseudogene 2[gene_biotype:unprocessed_pseudogene transcript_biotype:unprocessed_pseudogene]; transcription elongation factor B (SIII), polypeptide 1 pseudogene 2 [gene_biotype:unprocessed_pseudogene transcript_biotype:unprocessed_pseudogene]; Hg19:chr15:+:41849135-41849865
TC0X00006535.hg.1	5.41	4.04	2.58	0.0176			T370928	Transcript identified by MiTranscriptome
TC2200007086.hg.1	5.08	3.71	2.58	0.0011	RNF185	Transcript Identified by AceView, Entrez Gene ID(s) 91445	RNF185.vfAug10-unspliced	Transcript Identified by AceView, Entrez Gene ID(s) 91445
TC1100007275.hg.1	8.67	7.31	2.58	0.0487	sterchee	Transcript Identified by AceView	sterchee.aAug10-unspliced	Transcript Identified by AceView
TC1700011819.hg.1	10.07	8.71	2.58	0.0038	merglar	Transcript Identified by AceView	merglar.aAug10-unspliced	Transcript Identified by AceView
TC0300007359.hg.1	15.75	14.39	2.57	0.024	NDUFAF3	NADH dehydrogenase (ubiquinone) complex I, assembly factor 3	NM_199069; NM_199070; NM_199073; NM_199074; ENST00000326912; ENST00000326925; ENST00000395458; ENST00000451378; ENST00000480392; ENST00000496152; BC002873; BC111004; OTTHUMT00000345683; OTTHUMT00000345684; OTTHUMT00000345685; OTTHUMT00000345686; OTTHUMT00000345687; OTTHUMT00000345688; CCDS2784.1; CCDS2785.1; hsa_circ_0065532; uc003cvn.4; uc003cvp.4; uc003cvq.4; uc003cvr.4; uc062jpa.1; uc062jpb.1	Homo sapiens NADH dehydrogenase (ubiquinone) complex I, assembly factor 3 (NDUFAF3), transcript variant 1, mRNA.; Homo sapiens NADH dehydrogenase (ubiquinone) complex I, assembly factor 3 (NDUFAF3), transcript variant 2, mRNA.; Homo sapiens NADH dehydrogenase (ubiquinone) complex I, assembly factor 3 (NDUFAF3), transcript variant 3, mRNA.; Homo sapiens NADH dehydrogenase (ubiquinone) complex I, a…
TC1800008578.hg.1	10.66	9.3	2.57	0.0307	EPG5	ectopic P-granules autophagy protein 5 homolog (C. elegans)	NM_020964; ENST00000282041; ENST00000585906; ENST00000586655; ENST00000587262; ENST00000587884; ENST00000587973; ENST00000587974; ENST00000590854; ENST00000590884; ENST00000592272; OTTHUMT00000445080; OTTHUMT00000445081; OTTHUMT00000445082; OTTHUMT00000445083; OTTHUMT00000445084; OTTHUMT00000445085; OTTHUMT00000445086; OTTHUMT00000445087; OTTHUMT00000445088; OTTHUMT00000445089; BC172417; CCDS1192…	Homo sapiens ectopic P-granules autophagy protein 5 homolog (C. elegans) (EPG5), mRNA.; ectopic P-granules autophagy protein 5 homolog (C. elegans) [gene_biotype:protein_coding transcript_biotype:protein_coding]; ectopic P-granules autophagy protein 5 homolog (C. elegans) [gene_biotype:protein_coding transcript_biotype:processed_transcript]; ectopic P-granules autophagy protein 5 homolog (C. eleg…
TC1200011947.hg.1	5.95	4.59	2.57	0.0126	blafu	Transcript Identified by AceView	blafu.aAug10-unspliced	Transcript Identified by AceView
TC1600011317.hg.1	14.15	12.78	2.57	0.0067	NME4	NME/NM23 nucleoside diphosphate kinase 4	NM_001286433; NM_001286435; NM_001286436; NM_001286438; NM_001286439; NM_001286440; NM_005009; ENST00000219479; ENST00000382940; ENST00000397722; ENST00000433358; ENST00000448828; ENST00000450036; ENST00000454619; ENST00000460297; ENST00000468031; ENST00000620944; ENST00000621774; BC004880; BC017067; OTTHUMT00000109256; OTTHUMT00000139525; OTTHUMT00000139526; OTTHUMT00000139527; OTTHUMT0000013952…	Homo sapiens NME/NM23 nucleoside diphosphate kinase 4 (NME4), transcript variant 2, mRNA.; Homo sapiens NME/NM23 nucleoside diphosphate kinase 4 (NME4), transcript variant 3, mRNA.; Homo sapiens NME/NM23 nucleoside diphosphate kinase 4 (NME4), transcript variant 4, mRNA.; Homo sapiens NME/NM23 nucleoside diphosphate kinase 4 (NME4), transcript variant 5, mRNA.; Homo sapiens NME/NM23 nucleoside di…
TC1700010652.hg.1	6.57	5.21	2.56	0.0006	KRTAP2-2	keratin associated protein 2-2	NM_033032; ENST00000398477; ENST00000542910; OTTHUMT00000257697; CCDS54122.1; chormu.aAug10-unspliced; uc010cxj.4; uc060fal.1	Homo sapiens keratin associated protein 2-2 (KRTAP2-2), mRNA.; keratin associated protein 2-2 [gene_biotype:protein_coding transcript_biotype:protein_coding]; keratin associated protein 2-2[gene_biotype:protein_coding transcript_biotype:protein_coding]; keratin associated protein 2-2 [Source:HGNC Symbol;Acc:HGNC:18905]; Transcript Identified by AceView, Entrez Gene ID(s) 85296, RefSeq ID(s) NM_03…
TC1100011571.hg.1	5.13	3.78	2.56	0.0091	jymoy	Transcript Identified by AceView	jymoy.aAug10-unspliced	Transcript Identified by AceView
TC0200014912.hg.1	7.5	6.15	2.55	0.0003	DLX2	distal-less homeobox 2	NM_004405; ENST00000234198; ENST00000466293; BC032558; OTTHUMT00000255368; OTTHUMT00000333689; CCDS2248.1; uc002uhn.4; uc010zdx.2	Homo sapiens distal-less homeobox 2 (DLX2), mRNA.; distal-less homeobox 2 [gene_biotype:protein_coding transcript_biotype:protein_coding]; Homo sapiens distal-less homeobox 2, mRNA (cDNA clone MGC:45154 IMAGE:5562689), complete cds.; distal-less homeobox 2[gene_biotype:protein_coding transcript_biotype:protein_coding]; distal-less homeobox 2 [Source:HGNC Symbol;Acc:HGNC:2915]
TC0100010536.hg.1	4.75	3.4	2.55	0.004			NONHSAT007448	Non-coding transcript identified by NONCODE
TC0700010189.hg.1	12.18	10.83	2.55	0.0003	CYTH3	cytohesin 3	NM_004227; ENST00000350796; ENST00000396741; ENST00000461891; ENST00000465320; ENST00000466543; ENST00000478541; ENST00000481329; ENST00000482460; ENST00000488964; ENST00000491641; ENST00000495176; BC028717; OTTHUMT00000207396; OTTHUMT00000317051; OTTHUMT00000317052; OTTHUMT00000317053; OTTHUMT00000317054; OTTHUMT00000317055; OTTHUMT00000317056; OTTHUMT00000317057; OTTHUMT00000317058; OTTHUMT0000…	Homo sapiens cytohesin 3 (CYTH3), mRNA.; cytohesin 3 [gene_biotype:protein_coding transcript_biotype:protein_coding]; cytohesin 3 [gene_biotype:protein_coding transcript_biotype:processed_transcript]; cytohesin 3 [gene_biotype:protein_coding transcript_biotype:retained_intron]; Homo sapiens cytohesin 3, mRNA (cDNA clone MGC:33020 IMAGE:4811560), complete cds.; cytohesin 3[gene_biotype:protein_cod…
TC0900010293.hg.1	5.7	4.35	2.55	0.0053	nazaby	Transcript Identified by AceView	nazaby.aAug10	Transcript Identified by AceView
TC1200008873.hg.1	7.18	5.83	2.55	0.003	SH2B3	SH2B adaptor protein 3	NM_001291424; NM_005475; ENST00000341259; ENST00000538307; ENST00000550925; BC136451; OTTHUMT00000404779; OTTHUMT00000404780; OTTHUMT00000404781; uc001tse.3; CCDS9153.1; hsa_circ_0006741; hsa_circ_0028232; hsa_circ_0028233; hsa_circ_0028234; hsa_circ_0028235; hsa_circ_0028236; uc010syg.3; uc058tgy.1	Homo sapiens SH2B adaptor protein 3 (SH2B3), transcript variant 2, mRNA.; Homo sapiens SH2B adaptor protein 3 (SH2B3), transcript variant 1, mRNA.; SH2B adaptor protein 3 [gene_biotype:protein_coding transcript_biotype:protein_coding]; Homo sapiens SH2B adaptor protein 3, mRNA (cDNA clone MGC:168063 IMAGE:9020440), complete cds.; SH2B adaptor protein 3[gene_biotype:protein_coding transcript_bioty…
TC0700013603.hg.1	8.23	6.88	2.55	0.0365	RASA4	RAS p21 protein activator 4	NM_001079877; NM_006989; OTTHUMT00000317900; OTTHUMT00000349491; OTTHUMT00000349492; OTTHUMT00000376398; OTTHUMT00000376399; OTTHUMT00000376400; OTTHUMT00000376401; OTTHUMT00000376402; OTTHUMT00000376403; OTTHUMT00000376404; OTTHUMT00000376406; OTTHUMT00000376407; OTTHUMT00000376408; OTTHUMT00000376409; OTTHUMT00000376410; OTTHUMT00000376411; NM_001277335_2; BC110873_2; BC113663_2; BC143584_2; CC…	Homo sapiens RAS p21 protein activator 4 (RASA4), transcript variant 2, mRNA.; Homo sapiens RAS p21 protein activator 4 (RASA4), transcript variant 1, mRNA.; RAS p21 protein activator 4[gene_biotype:protein_coding transcript_biotype:protein_coding]; RAS p21 protein activator 4[gene_biotype:protein_coding transcript_biotype:retained_intron]; RAS p21 protein activator 4[gene_biotype:protein_coding …
TC0200014819.hg.1	6.63	5.28	2.54	0.0363	SCN9A	sodium channel, voltage gated, type IX alpha subunit	NM_002977; ENST00000303354; ENST00000409435; ENST00000409672; ENST00000452182; ENST00000454569; ENST00000472119; OTTHUMT00000333636; OTTHUMT00000333637; OTTHUMT00000333638; OTTHUMT00000333639; OTTHUMT00000333640; CCDS46441.1; hsa_circ_0056920; hsa_circ_0056921; hsa_circ_0056922; hsa_circ_0056923; hsa_circ_0056924; hsa_circ_0056925; SCN9A.bAug10; SCN9A.dAug10; uc002udr.2; uc010fpl.4; uc061pfl.1; u…	Homo sapiens sodium channel, voltage gated, type IX alpha subunit (SCN9A), mRNA.; sodium channel, voltage gated, type IX alpha subunit [gene_biotype:protein_coding transcript_biotype:protein_coding]; sodium channel, voltage gated, type IX alpha subunit [gene_biotype:protein_coding transcript_biotype:retained_intron]; sodium channel, voltage-gated, type IX, alpha subunit[gene_biotype:protein_codin…
TC1200012700.hg.1	17.42	16.08	2.54	0.0099	C12orf75	chromosome 12 open reading frame 75	NM_001145199; ENST00000443585; ENST00000546866; ENST00000548336; ENST00000548458; ENST00000549934; ENST00000552457; ENST00000612117; BC013920; BC045812; BC061920; BC067897; BC126980; BC127012; OTTHUMT00000316459; OTTHUMT00000406306; OTTHUMT00000406668; OTTHUMT00000406669; OTTHUMT00000406670; OTTHUMT00000406671; uc001tlh.4; CCDS55879.1; hsa_circ_0028002; hsa_circ_0028003; hsa_circ_0028004; hsa_cir…	Homo sapiens chromosome 12 open reading frame 75 (C12orf75), mRNA.; chromosome 12 open reading frame 75 [gene_biotype:protein_coding transcript_biotype:protein_coding]; chromosome 12 open reading frame 75 [gene_biotype:protein_coding transcript_biotype:retained_intron]; chromosome 12 open reading frame 75 [gene_biotype:protein_coding transcript_biotype:processed_transcript]; Homo sapiens chromoso…
TC0200012011.hg.1	5.32	3.98	2.54	0.0084	notamo	Transcript Identified by AceView	notamo.aAug10-unspliced	Transcript Identified by AceView
TC1400008368.hg.1	8.51	7.17	2.54	0.0332	RNU6-1316P	RNA, U6 small nuclear 1316, pseudogene [Source:HGNC Symbol;Acc:HGNC:48279]	uc059fny.1; ENST00000384242; NONHSAT040122	RNA, U6 small nuclear 1316, pseudogene [Source:HGNC Symbol;Acc:HGNC:48279]; RNA, U6 small nuclear 1316, pseudogene [gene_biotype:snRNA transcript_biotype:snRNA]; Non-coding transcript identified by NONCODE
TC0500006803.hg.1	11.29	9.94	2.54	0.0138	TRIO	trio Rho guanine nucleotide exchange factor	NM_007118; ENST00000344135; ENST00000344204; ENST00000502490; ENST00000502816; ENST00000503399; ENST00000504606; ENST00000505971; ENST00000506611; ENST00000507714; ENST00000508283; ENST00000508343; ENST00000508717; ENST00000509354; ENST00000509967; ENST00000510281; ENST00000510757; ENST00000511019; ENST00000512070; ENST00000512303; ENST00000512979; ENST00000513206; ENST00000515144; ENST0000051571…	Homo sapiens trio Rho guanine nucleotide exchange factor (TRIO), mRNA.; trio Rho guanine nucleotide exchange factor [gene_biotype:protein_coding transcript_biotype:protein_coding]; trio Rho guanine nucleotide exchange factor [gene_biotype:protein_coding transcript_biotype:retained_intron]; trio Rho guanine nucleotide exchange factor [gene_biotype:protein_coding transcript_biotype:processed_transc…
TC0800009605.hg.1	7.36	6.02	2.53	0.0081			T338939	Transcript identified by MiTranscriptome
TC0800010142.hg.1	6.18	4.83	2.53	0.0059	GOT1L1	glutamic-oxaloacetic transaminase 1-like 1	NM_152413; ENST00000307599; ENST00000518826; ENST00000524298; BC029504; OTTHUMT00000376823; OTTHUMT00000376824; OTTHUMT00000376825; CCDS47839.1; uc011lbj.2; uc064lyo.1; uc064lyp.1	Homo sapiens glutamic-oxaloacetic transaminase 1-like 1 (GOT1L1), mRNA.; glutamic-oxaloacetic transaminase 1-like 1 [gene_biotype:protein_coding transcript_biotype:protein_coding]; Homo sapiens glutamic-oxaloacetic transaminase 1-like 1, mRNA (cDNA clone MGC:33309 IMAGE:5273324), complete cds.; glutamic-oxaloacetic transaminase 1-like 1[gene_biotype:protein_coding transcript_biotype:protein_codin…
TC1500008952.hg.1	5.93	4.59	2.53	0.019			T113919; T113920	Transcript identified by MiTranscriptome
TC1700012431.hg.1	8.51	7.18	2.53	0.0042	HOXB2	homeobox B2	NM_002145; ENST00000330070; ENST00000571287; BC074805; BC074806; OTTHUMT00000358384; OTTHUMT00000358385; CCDS11527.1; HOXB2.fAug10; uc002inm.5; uc060gvk.1; NONHSAT054402; NONHSAT054404	Homo sapiens homeobox B2 (HOXB2), mRNA.; homeobox B2 [gene_biotype:protein_coding transcript_biotype:protein_coding]; homeobox B2 [gene_biotype:protein_coding transcript_biotype:processed_transcript]; Homo sapiens homeobox B2, mRNA (cDNA clone MGC:104077 IMAGE:30915528), complete cds.; Homo sapiens homeobox B2, mRNA (cDNA clone MGC:103923 IMAGE:30915314), complete cds.; homeobox B2[gene_biotype:p…
TC1100013161.hg.1	18.06	16.73	2.52	0.0247	CD59	CD59 molecule, complement regulatory protein	NM_000611; NM_001127223; NM_001127225; NM_001127226; NM_001127227; NM_203329; NM_203330; NM_203331; ENST00000351554; ENST00000395850; ENST00000415002; ENST00000426650; ENST00000437761; ENST00000445143; ENST00000527577; ENST00000528700; ENST00000528987; ENST00000533181; ENST00000533403; BC001506; OTTHUMT00000388809; OTTHUMT00000388810; OTTHUMT00000388811; OTTHUMT00000388812; OTTHUMT00000388813; OT…	Homo sapiens CD59 molecule, complement regulatory protein (CD59), transcript variant 2, mRNA.; Homo sapiens CD59 molecule, complement regulatory protein (CD59), transcript variant 5, mRNA.; Homo sapiens CD59 molecule, complement regulatory protein (CD59), transcript variant 6, mRNA.; Homo sapiens CD59 molecule, complement regulatory protein (CD59), transcript variant 7, mRNA.; Homo sapiens CD59 m…
TC1400010678.hg.1	5.36	4.03	2.52	0.0003	SNORD113	Small nucleolar RNA SNORD113/SNORD114 family [Source:RFAM;Acc:RF00181]	uc059fhk.1; ENST00000364840; NONHSAT039894	Small nucleolar RNA SNORD113/SNORD114 family [Source:RFAM;Acc:RF00181]; Small nucleolar RNA SNORD113/SNORD114 family [gene_biotype:snoRNA transcript_biotype:snoRNA]; Non-coding transcript identified by NONCODE
TC1700010651.hg.1	6.55	5.22	2.52	0.0006	KRTAP2-1	keratin associated protein 2-1	NM_001123387; ENST00000391419; ENST00000542137; OTTHUMT00000257693; CCDS42325.1; KRTAP2-1.aAug10-unspliced; uc010cxi.4; uc060fak.1	Homo sapiens keratin associated protein 2-1 (KRTAP2-1), mRNA.; keratin associated protein 2-1 [gene_biotype:protein_coding transcript_biotype:protein_coding]; keratin associated protein 2-1[gene_biotype:protein_coding transcript_biotype:protein_coding]; keratin associated protein 2-1 [Source:HGNC Symbol;Acc:HGNC:16775]; Transcript Identified by AceView, Entrez Gene ID(s) 81872, RefSeq ID(s) NM_00…
TC1300007776.hg.1	6.11	4.78	2.52	0.007	dawsharbu	Transcript Identified by AceView	dawsharbu.aAug10-unspliced	Transcript Identified by AceView
TC0300011206.hg.1	5.16	3.82	2.52	0.0445	deemoybo	Transcript Identified by AceView	deemoybo.aAug10-unspliced	Transcript Identified by AceView
TC0X00009588.hg.1	5.49	4.16	2.51	0.0014			T374192	Transcript identified by MiTranscriptome
TC0800011579.hg.1	16.23	14.9	2.51	0.0125	EXT1	exostosin glycosyltransferase 1	NM_000127; ENST00000378204; ENST00000436216; ENST00000437196; BC001174; OTTHUMT00000132768; OTTHUMT00000132770; OTTHUMT00000316377; CCDS6324.1; hsa_circ_0008035; hsa_circ_0009056; hsa_circ_0085376; hsa_circ_0085377; hsa_circ_0085378; hsa_circ_0085379; hsa_circ_0085380; hsa_circ_0085381; hsa_circ_0085382; uc003yok.3; uc064psm.1; uc064psn.1; chr8_118830673_118849440	Homo sapiens exostosin glycosyltransferase 1 (EXT1), mRNA.; exostosin glycosyltransferase 1 [gene_biotype:protein_coding transcript_biotype:protein_coding]; exostosin glycosyltransferase 1 [gene_biotype:protein_coding transcript_biotype:nonsense_mediated_decay]; Homo sapiens exostoses (multiple) 1, mRNA (cDNA clone MGC:2129 IMAGE:3502232), complete cds.; exostoses (multiple) 1[gene_biotype:protei…
TC0800008943.hg.1	7.72	6.39	2.51	0.0174	PHF20L1	Transcript Identified by AceView, Entrez Gene ID(s) 51105	PHF20L1.vdAug10-unspliced	Transcript Identified by AceView, Entrez Gene ID(s) 51105
TC2000009887.hg.1	7.2	5.88	2.51	0.0212	PLCB1	phospholipase C, beta 1 (phosphoinositide-specific)	NM_015192; NM_182734; ENST00000338037; ENST00000378637; ENST00000378641; ENST00000404098; ENST00000437439; ENST00000439627; ENST00000475958; ENST00000494924; ENST00000612075; ENST00000617005; ENST00000625874; ENST00000626114; ENST00000626161; ENST00000626966; ENST00000628239; ENST00000628900; ENST00000629992; ENST00000630495; ENST00000630757; BC069420; BC117231; OTTHUMT00000077936; OTTHUMT0000007…	Homo sapiens phospholipase C, beta 1 (phosphoinositide-specific) (PLCB1), transcript variant 1, mRNA.; Homo sapiens phospholipase C, beta 1 (phosphoinositide-specific) (PLCB1), transcript variant 2, mRNA.; phospholipase C, beta 1 (phosphoinositide-specific) [gene_biotype:protein_coding transcript_biotype:protein_coding]; phospholipase C, beta 1 (phosphoinositide-specific) [gene_biotype:protein_co…
TC1000009621.hg.1	5.35	4.02	2.51	0.0103			T035947	Transcript identified by MiTranscriptome
TC1400008562.hg.1	7.21	5.89	2.51	0.0199	jorvu	Transcript Identified by AceView	jorvu.aAug10-unspliced	Transcript Identified by AceView
TC0600007769.hg.1	8.5	7.18	2.5	0.006	SNRPC	small nuclear ribonucleoprotein polypeptide C	NM_003093; NR_029472; ENST00000244520; ENST00000374017; ENST00000374018; ENST00000474635; BC121082; BC121083; OTTHUMT00000040255; OTTHUMT00000040256; OTTHUMT00000040257; OTTHUMT00000040258; CCDS34436.1; hsa_circ_0076053; uc003ojt.3; uc021yyv.2; uc021yyw.2; uc063oaf.1; NONHSAT112147	Homo sapiens small nuclear ribonucleoprotein polypeptide C (SNRPC), transcript variant 1, mRNA.; Homo sapiens small nuclear ribonucleoprotein polypeptide C (SNRPC), transcript variant 2, non-coding RNA.; small nuclear ribonucleoprotein polypeptide C [gene_biotype:protein_coding transcript_biotype:protein_coding]; small nuclear ribonucleoprotein polypeptide C [gene_biotype:protein_coding transcrip…
TC2000006447.hg.1	6.44	5.12	2.5	0.0022	naro	Transcript Identified by AceView	naro.aAug10-unspliced	Transcript Identified by AceView
TC1200010075.hg.1	4.85	3.53	2.5	0.0004			T074878; T074879	Transcript identified by MiTranscriptome
TC0300006887.hg.1	14.15	12.83	2.49	0.0339	AC098614.2		ENST00000368528; OTTHUMT00000340928; TCONS_l2_00018477; TCONS_l2_00018478	havana:known chromosome:GRCh38:3:27632976:27633720:1 gene:ENSG00000213846 gene_biotype:processed_pseudogene transcript_biotype:processed_pseudogene; tropomyosin 4 (TPM4) pseudogene[gene_biotype:processed_pseudogene transcript_biotype:processed_pseudogene]; Hg19:chr3:+:27674416-27688218; Hg19:chr3:+:27674581-27679521
TC0100007334.hg.1	10.85	9.53	2.49	0.0042	LYPLA2	lysophospholipase II	NM_007260; ENST00000374501; ENST00000374502; ENST00000374503; ENST00000374505; ENST00000374514; ENST00000420982; ENST00000421070; ENST00000472213; ENST00000492577; ENST00000495365; BC017034; BC017193; OTTHUMT00000008245; OTTHUMT00000008246; OTTHUMT00000008247; OTTHUMT00000008248; OTTHUMT00000008249; OTTHUMT00000008250; OTTHUMT00000096555; OTTHUMT00000096556; OTTHUMT00000096557; OTTHUMT00000096558…	Homo sapiens lysophospholipase II (LYPLA2), mRNA.; lysophospholipase II [gene_biotype:protein_coding transcript_biotype:protein_coding]; lysophospholipase II [gene_biotype:protein_coding transcript_biotype:processed_transcript]; Homo sapiens lysophospholipase II, mRNA (cDNA clone MGC:9106 IMAGE:3845764), complete cds.; Homo sapiens lysophospholipase II, mRNA (cDNA clone MGC:1904 IMAGE:3138786), c…
TC1200010847.hg.1	5.33	4.01	2.49	0.0136			T079788	Transcript identified by MiTranscriptome
TC0500012354.hg.1	14.52	13.2	2.49	0.0432	YIPF5	Yip1 domain family member 5	NM_001024947; NM_001271732; NM_030799; ENST00000274496; ENST00000448443; ENST00000508754; ENST00000513112; ENST00000519064; ENST00000522203; BC007829; BC014253; BC024737; OTTHUMT00000251882; OTTHUMT00000371886; OTTHUMT00000371887; OTTHUMT00000371890; OTTHUMT00000377034; OTTHUMT00000377040; CCDS4279.1; CCDS64277.1; hsa_circ_0074381; hsa_circ_0074382; hsa_circ_0074383; uc003lnk.6; uc003lnl.6; uc010…	Homo sapiens Yip1 domain family, member 5 (YIPF5), transcript variant 1, mRNA.; Homo sapiens Yip1 domain family, member 5 (YIPF5), transcript variant 3, mRNA.; Homo sapiens Yip1 domain family, member 5 (YIPF5), transcript variant 2, mRNA.; Yip1 domain family, member 5 [gene_biotype:protein_coding transcript_biotype:protein_coding]; Yip1 domain family, member 5 [gene_biotype:protein_coding transcr…
TC1900011964.hg.1	8.23	6.92	2.49	0.0344	PSG7	pregnancy specific beta-1-glycoprotein 7 (gene/pseudogene)	NM_001206650; NM_001290042; NM_002783; ENST00000406070; ENST00000446844; ENST00000471557; ENST00000599226; ENST00000599620; ENST00000623675; OTTHUMT00000321431; OTTHUMT00000321432; OTTHUMT00000464374; OTTHUMT00000464375; OTTHUMT00000464563; OTTHUMT00000479023; PSG_.voAug10; PSG_.vyAug10; PSG_.xbAug10; uc010xwl.3; uc031rlb.3; uc060zjf.1; uc060zjh.1; uc060zji.1; uc060zjj.1; NONHSAT066573; NONHSAT06…	Homo sapiens pregnancy specific beta-1-glycoprotein 7 (gene/pseudogene) (PSG7), transcript variant 2, mRNA.; Homo sapiens pregnancy specific beta-1-glycoprotein 7 (gene/pseudogene) (PSG7), transcript variant 1, short, mRNA.; Homo sapiens pregnancy specific beta-1-glycoprotein 7 (gene/pseudogene) (PSG7), transcript variant 1, mRNA.; pregnancy specific beta-1-glycoprotein 7 (gene/pseudogene) [gene_…
TC0700009932.hg.1	5.44	4.13	2.48	0.0179	narzeyby	Transcript Identified by AceView	narzeyby.aAug10-unspliced	Transcript Identified by AceView
TC1700012217.hg.1	8.8	7.49	2.48	0.0221	TMEM199; MIR4723	transmembrane protein 199; microRNA 4723	NM_152464; NR_039875; ENST00000292114; ENST00000395404; ENST00000483505; ENST00000509083; ENST00000555264; ENST00000579762; ENST00000580868; ENST00000581386; ENST00000585027; ENST00000585070; BC033113; OTTHUMT00000255676; OTTHUMT00000255677; OTTHUMT00000255678; OTTHUMT00000445687; OTTHUMT00000445688; OTTHUMT00000445691; OTTHUMT00000445692; OTTHUMT00000445693; OTTHUMT00000472116; CCDS11228.1; hsa_…	Homo sapiens transmembrane protein 199 (TMEM199), mRNA.; Homo sapiens microRNA 4723 (MIR4723), microRNA.; transmembrane protein 199 [gene_biotype:protein_coding transcript_biotype:protein_coding]; transmembrane protein 199 [gene_biotype:protein_coding transcript_biotype:retained_intron]; transmembrane protein 199 [gene_biotype:protein_coding transcript_biotype:nonsense_mediated_decay]; transmembr…
TC0400007477.hg.1	5.69	4.38	2.48	0.0074	AC118282.4		uc062wnc.1; ENST00000580661; NONHSAT096313	N/A; ncrna:novel chromosome:GRCh38:4:49209372:49209448:1 gene:ENSG00000281200 gene_biotype:miRNA transcript_biotype:miRNA; Non-coding transcript identified by NONCODE
TC0100018157.hg.1	8.65	7.34	2.48	0.0131	ATAD3A	ATPase family, AAA domain containing 3A	NM_001170535; NM_001170536; NM_018188; ENST00000339113; ENST00000378755; ENST00000378756; ENST00000400830; ENST00000429957; ENST00000439513; ENST00000536055; BC007803; BC011814; BC014101; BC033109; BC063607; OTTHUMT00000001363; OTTHUMT00000001364; OTTHUMT00000001365; OTTHUMT00000100308; OTTHUMT00000100309; OTTHUMT00000100388; uc001agb.2; CCDS31.1; CCDS53259.1; CCDS53260.1; hsa_circ_0009289; hsa_c…	Homo sapiens ATPase family, AAA domain containing 3A (ATAD3A), transcript variant 2, mRNA.; Homo sapiens ATPase family, AAA domain containing 3A (ATAD3A), transcript variant 3, mRNA.; Homo sapiens ATPase family, AAA domain containing 3A (ATAD3A), transcript variant 1, mRNA.; ATPase family, AAA domain containing 3A [gene_biotype:protein_coding transcript_biotype:protein_coding]; ATPase family, AAA…
TC0200015073.hg.1	7.56	6.25	2.48	0.0487	PDE11A	phosphodiesterase 11A	NM_001077196; NM_001077197; NM_001077358; NM_016953; ENST00000286063; ENST00000358450; ENST00000389683; ENST00000409504; ENST00000427127; ENST00000433879; ENST00000436700; ENST00000466790; ENST00000478646; ENST00000488399; ENST00000492761; ENST00000497003; BC112393; BC114431; OTTHUMT00000334313; OTTHUMT00000334314; OTTHUMT00000334315; OTTHUMT00000334316; OTTHUMT00000334317; OTTHUMT00000334318; OT…	Homo sapiens phosphodiesterase 11A (PDE11A), transcript variant 1, mRNA.; Homo sapiens phosphodiesterase 11A (PDE11A), transcript variant 3, mRNA.; Homo sapiens phosphodiesterase 11A (PDE11A), transcript variant 2, mRNA.; Homo sapiens phosphodiesterase 11A (PDE11A), transcript variant 4, mRNA.; phosphodiesterase 11A [gene_biotype:protein_coding transcript_biotype:protein_coding]; phosphodiesteras…
TC1500010720.hg.1	8.69	7.38	2.48	0.0187	IVD	isovaleryl-CoA dehydrogenase	NM_001159508; NM_002225; ENST00000479013; ENST00000484250; ENST00000487418; ENST00000497252; ENST00000497816; ENST00000558610; ENST00000559575; ENST00000560660; ENST00000610693; BC017202; OTTHUMT00000252250; OTTHUMT00000352698; OTTHUMT00000352699; OTTHUMT00000352700; OTTHUMT00000352701; OTTHUMT00000352703; OTTHUMT00000418753; OTTHUMT00000418754; OTTHUMT00000418755; CCDS10057.2; CCDS53930.1; hsa_c…	Homo sapiens isovaleryl-CoA dehydrogenase (IVD), transcript variant 2, mRNA.; Homo sapiens isovaleryl-CoA dehydrogenase (IVD), transcript variant 1, mRNA.; isovaleryl-CoA dehydrogenase [gene_biotype:protein_coding transcript_biotype:protein_coding]; isovaleryl-CoA dehydrogenase [gene_biotype:protein_coding transcript_biotype:retained_intron]; isovaleryl-CoA dehydrogenase [gene_biotype:protein_cod…
TC1200008176.hg.1	5.12	3.81	2.48	0.001	LGR5	leucine-rich repeat containing G protein-coupled receptor 5	NM_001277226; NM_001277227; NM_003667; NR_110596; ENST00000266674; ENST00000536515; ENST00000540815; ENST00000547310; ENST00000549015; ENST00000550851; BC096324; BC096325; BC096326; BC099650; OTTHUMT00000404744; OTTHUMT00000404745; OTTHUMT00000404746; OTTHUMT00000404747; OTTHUMT00000404748; OTTHUMT00000404749; CCDS61194.1; CCDS61195.1; CCDS9000.1; hsa_circ_0027571; LGR5.eAug10; LGR5.hAug10; uc001…	Homo sapiens leucine-rich repeat containing G protein-coupled receptor 5 (LGR5), transcript variant 2, mRNA.; Homo sapiens leucine-rich repeat containing G protein-coupled receptor 5 (LGR5), transcript variant 3, mRNA.; Homo sapiens leucine-rich repeat containing G protein-coupled receptor 5 (LGR5), transcript variant 1, mRNA.; Homo sapiens leucine-rich repeat containing G protein-coupled recepto…
TC0700007840.hg.1	5.61	4.3	2.48	0.0313			NONHSAT121179	Non-coding transcript identified by NONCODE
TC1200011003.hg.1	6.92	5.62	2.48	0.0126	swoypleyby	Transcript Identified by AceView	swoypleyby.aAug10-unspliced	Transcript Identified by AceView
TC1100007140.hg.1	4.85	3.54	2.47	0.0044	sneyfleybu	Transcript Identified by AceView	sneyfleybu.aAug10-unspliced	Transcript Identified by AceView
TC0200015012.hg.1	11.36	10.06	2.47	0.0263	ATP5G3	ATP synthase, H+ transporting, mitochondrial Fo complex subunit C3 (subunit 9)	NM_001002258; NM_001190329; NM_001689; ENST00000284727; ENST00000392541; ENST00000409194; ENST00000472782; ENST00000497075; BC106881; OTTHUMT00000255563; OTTHUMT00000334493; OTTHUMT00000334494; OTTHUMT00000334495; OTTHUMT00000334496; ENST00000363251; CCDS2263.1; hsa_circ_0057154; uc002ujz.5; uc002uka.5; uc061pxh.1; uc061pxi.1; uc061pxj.1; uc061pxk.1; NONHSAT075602; NONHSAT075603; NONHSAT075604	Homo sapiens ATP synthase, H+ transporting, mitochondrial Fo complex, subunit C3 (subunit 9) (ATP5G3), transcript variant 3, mRNA.; Homo sapiens ATP synthase, H+ transporting, mitochondrial Fo complex, subunit C3 (subunit 9) (ATP5G3), transcript variant 4, mRNA.; Homo sapiens ATP synthase, H+ transporting, mitochondrial Fo complex, subunit C3 (subunit 9) (ATP5G3), transcript variant 2, mRNA.; ATP…
TC0800010310.hg.1	5.7	4.39	2.47	0.0003	AFG3L2P1	AFG3-like AAA ATPase 2 pseudogene 1	OTTHUMT00000377307; ENST00000521792	AFG3 ATPase family gene 3-like 2 (yeast) pseudogene 1[gene_biotype:processed_pseudogene transcript_biotype:processed_pseudogene]; AFG3-like AAA ATPase 2 pseudogene 1 [gene_biotype:processed_pseudogene transcript_biotype:processed_pseudogene]
TC0Y00007336.hg.1	5.98	4.67	2.47	0.0015			T383577	Transcript identified by MiTranscriptome
TC0700011375.hg.1	5.18	3.88	2.47	0.0101			T325775	Transcript identified by MiTranscriptome
TC0400008366.hg.1	5.14	3.84	2.47	0.0331			lnc-OSTC-2:1; NONHSAT097768; TCONS_00008193	Transcript Originally Identified by LNCipedia, alternate transcript name: NONHSAT097768; Non-coding transcript identified by NONCODE: Linc; gene_id XLOC_003641; transcript_id TCONS_00008193; oId TCONS_00010308; linc_name linc-SEC24B-2; tss_id TSS5864; class_code u; gene_name linc-SEC24B-2;
TC0300011306.hg.1	11.26	9.96	2.46	0.0477	PDHB	pyruvate dehydrogenase (lipoamide) beta	NM_000925; NM_001173468; NR_033384; ENST00000302746; ENST00000383714; ENST00000461692; ENST00000469364; ENST00000469827; ENST00000474765; ENST00000479945; ENST00000480626; ENST00000482894; ENST00000485460; BC000439; BC001924; OTTHUMT00000353558; OTTHUMT00000353559; OTTHUMT00000353560; OTTHUMT00000353562; OTTHUMT00000353563; OTTHUMT00000353564; OTTHUMT00000353565; OTTHUMT00000353566; OTTHUMT000003…	Homo sapiens pyruvate dehydrogenase (lipoamide) beta (PDHB), transcript variant 1, mRNA.; Homo sapiens pyruvate dehydrogenase (lipoamide) beta (PDHB), transcript variant 2, mRNA.; Homo sapiens pyruvate dehydrogenase (lipoamide) beta (PDHB), transcript variant 3, non-coding RNA.; pyruvate dehydrogenase (lipoamide) beta [gene_biotype:protein_coding transcript_biotype:protein_coding]; pyruvate dehyd…
TC0100008597.hg.1	5.89	4.59	2.46	0.0006	stawbor	Transcript Identified by AceView	stawbor.aAug10-unspliced	Transcript Identified by AceView
TC1600010429.hg.1	4.96	3.66	2.46	0.0032	LOC100130044	Transcript Identified by AceView, Entrez Gene ID(s) 100130044	LOC100130044.aAug10-unspliced	Transcript Identified by AceView, Entrez Gene ID(s) 100130044
TC1400009016.hg.1	6.06	4.77	2.45	0.0145	FBXO33	F-box protein 33	NM_203301; ENST00000298097; ENST00000554190; ENST00000554932; BC053537; BC068566; OTTHUMT00000276769; OTTHUMT00000409986; OTTHUMT00000409987; CCDS9677.1; hsa_circ_0005108; uc001wvk.4; uc059bbb.1; uc059bbc.1	Homo sapiens F-box protein 33 (FBXO33), mRNA.; F-box protein 33 [gene_biotype:protein_coding transcript_biotype:protein_coding]; Homo sapiens F-box protein 33, mRNA (cDNA clone MGC:61678 IMAGE:5181903), complete cds.; Homo sapiens F-box protein 33, mRNA (cDNA clone MGC:87518 IMAGE:5270962), complete cds.; F-box protein 33[gene_biotype:protein_coding transcript_biotype:protein_coding]; F-box prote…
TC1200011846.hg.1	15.77	14.48	2.45	0.0357	CORO1C	coronin, actin binding protein, 1C	NM_001105237; NM_001276471; NM_014325; ENST00000261401; ENST00000420959; ENST00000421578; ENST00000541050; ENST00000546571; ENST00000546705; ENST00000547170; ENST00000547294; ENST00000547361; ENST00000549384; ENST00000549387; ENST00000549772; ENST00000550032; ENST00000550542; ENST00000551044; ENST00000551059; ENST00000551550; ENST00000552030; ENST00000552871; BC002342; OTTHUMT00000403802; OTTHUMT…	Homo sapiens coronin, actin binding protein, 1C (CORO1C), transcript variant 1, mRNA.; Homo sapiens coronin, actin binding protein, 1C (CORO1C), transcript variant 3, mRNA.; Homo sapiens coronin, actin binding protein, 1C (CORO1C), transcript variant 2, mRNA.; coronin, actin binding protein, 1C [gene_biotype:protein_coding transcript_biotype:protein_coding]; coronin, actin binding protein, 1C [ge…
TC1100013201.hg.1	9.63	8.34	2.45	0.0253	ORAOV1	oral cancer overexpressed 1	ENST00000542515; OTTHUMT00000397436; uc021qmp.2; NONHSAT022613	oral cancer overexpressed 1 [gene_biotype:protein_coding transcript_biotype:processed_transcript]; oral cancer overexpressed 1[gene_biotype:protein_coding transcript_biotype:processed_transcript]; oral cancer overexpressed 1 [Source:HGNC Symbol;Acc:HGNC:17589]; Non-coding transcript identified by NONCODE; Non-coding transcript identified by NONCODE: Antisense
TC1400007280.hg.1	5.91	4.63	2.44	0.0014			T104980	Transcript identified by MiTranscriptome
TC0400010471.hg.1	6.91	5.63	2.44	0.0302	C4orf34	Transcript Identified by AceView, Entrez Gene ID(s) 201895	C4orf34.kAug10-unspliced	Transcript Identified by AceView, Entrez Gene ID(s) 201895
TC0700010194.hg.1	5.39	4.1	2.44	0.0179	spugoy	Transcript Identified by AceView	spugoy.aAug10-unspliced	Transcript Identified by AceView
TC1100013209.hg.1	10.34	9.06	2.44	0.009	PAK1	p21 protein (Cdc42/Rac)-activated kinase 1	NM_001128620; NM_002576; ENST00000278568; ENST00000356341; ENST00000524847; ENST00000525542; ENST00000526103; ENST00000526910; ENST00000527457; ENST00000527535; ENST00000528203; ENST00000528592; ENST00000528633; ENST00000529248; ENST00000530358; ENST00000530617; ENST00000532711; ENST00000532991; ENST00000533285; ENST00000533468; ENST00000533568; BC109299; OTTHUMT00000382082; OTTHUMT00000382083; O…	Homo sapiens p21 protein (Cdc42/Rac)-activated kinase 1 (PAK1), transcript variant 1, mRNA.; Homo sapiens p21 protein (Cdc42/Rac)-activated kinase 1 (PAK1), transcript variant 2, mRNA.; p21 protein (Cdc42/Rac)-activated kinase 1 [gene_biotype:protein_coding transcript_biotype:protein_coding]; p21 protein (Cdc42/Rac)-activated kinase 1 [gene_biotype:protein_coding transcript_biotype:processed_tran…
TC0900008207.hg.1	10.77	9.48	2.44	0.0434	SEC61B	Sec61 translocon beta subunit	NM_006808; ENST00000223641; ENST00000481573; ENST00000498603; BC001734; OTTHUMT00000053391; OTTHUMT00000053392; OTTHUMT00000053393; CCDS6741.1; hsa_circ_0087733; hsa_circ_0087734; hsa_circ_0087735; hsa_circ_0087736; hsa_circ_0087737; uc004azh.4; uc064utv.1; uc064utw.1; NONHSAT133638	Homo sapiens Sec61 translocon beta subunit (SEC61B), mRNA.; Sec61 beta subunit [gene_biotype:protein_coding transcript_biotype:protein_coding]; Sec61 beta subunit [gene_biotype:protein_coding transcript_biotype:processed_transcript]; Homo sapiens Sec61 beta subunit, mRNA (cDNA clone MGC:1255 IMAGE:3502133), complete cds.; Sec61 beta subunit[gene_biotype:protein_coding transcript_biotype:protein_c…
TC0800011457.hg.1	5.16	3.88	2.43	0.0305	mershoy	Transcript Identified by AceView	mershoy.aAug10-unspliced	Transcript Identified by AceView
TC1400010677.hg.1	8.53	7.24	2.43	0.0197	SNORD113	Small nucleolar RNA SNORD113/SNORD114 family [Source:RFAM;Acc:RF00181]	uc059fhj.1; ENST00000364166; NONHSAT039893	Small nucleolar RNA SNORD113/SNORD114 family [Source:RFAM;Acc:RF00181]; Small nucleolar RNA SNORD113/SNORD114 family [gene_biotype:snoRNA transcript_biotype:snoRNA]; Non-coding transcript identified by NONCODE
TC0100015521.hg.1	8.05	6.77	2.43	0.0341	LOC645166; RP11-14N7.2	Homo sapiens lymphocyte-specific protein 1 pseudogene (LOC645166), transcript variant 1, non-coding RNA.; lymphocyte-specific protein 1 pseudogene	NR_027354_2; NR_027355; NR_027356; ENST00000420597; ENST00000457390; ENST00000294715.2; ENST00000420597.1; ENST00000452399.1; ENST00000457390.1; ENST00000539543.1; ENST00000622095; NONHSAT006154; NONHSAT006155; NONHSAT006156; NONHSAT006157; NONHSAT006158; OTTHUMT00000477888; TCONS_l2_00000578; TCONS_l2_00000579; TCONS_l2_00000580; TCONS_l2_00000581; TCONS_l2_00000582; TCONS_l2_00000583; TCONS_l2_…	Homo sapiens lymphocyte-specific protein 1 pseudogene (LOC645166), transcript variant 1, non-coding RNA.; Homo sapiens lymphocyte-specific protein 1 pseudogene (LOC645166), transcript variant 2, non-coding RNA.; Homo sapiens lymphocyte-specific protein 1 pseudogene (LOC645166), transcript variant 3, non-coding RNA.; havana:known chromosome:GRCh38:1:144245686:144250288:-1 gene:ENSG00000232527 gene…
TC0800008143.hg.1	5.37	4.08	2.43	0.0017	CTD-3118D11.3; movawbu	Transcript Identified by AceView; novel transcript	ENST00000523112.1; movawbu.aAug10; OTTHUMT00000374703; uc064oen.1; ENST00000523112; HG501420.1:1..501:ncRNA; NONHSAT127548	N/A; Transcript Identified by AceView; novel transcript; havana:known chromosome:GRCh38:8:86180418:86212236:1 gene:ENSG00000253699 gene_biotype:antisense transcript_biotype:antisense; long non-coding RNA OTTHUMT00000374703.1 (CTD-3118D11.3 gene; Non-coding transcript identified by NONCODE: Linc
TC0500007920.hg.1	4.79	3.51	2.43	0.0062	mutire	Transcript Identified by AceView	mutire.aAug10-unspliced	Transcript Identified by AceView
TC1100012688.hg.1	6.61	5.33	2.43	0.0019			NONHSAT024899	Non-coding transcript identified by NONCODE; Non-coding transcript identified by NONCODE: Sense No Exonic
TC0Y00006546.hg.1	5.38	4.1	2.42	0.0106	ZNF736P6Y	zinc finger protein 736 pseudogene 6, Y-linked [Source:HGNC Symbol;Acc:HGNC:38440]	ENST00000447526; OTTHUMT00000098864	zinc finger protein 736 pseudogene 6, Y-linked [gene_biotype:processed_pseudogene transcript_biotype:processed_pseudogene]; zinc finger protein pseudogene[gene_biotype:processed_pseudogene transcript_biotype:processed_pseudogene]
TC0200007144.hg.1	14.17	12.9	2.42	0.0016	LCLAT1	lysocardiolipin acyltransferase 1	NM_001002257; NM_001304445; NM_001304446; NM_182551; ENST00000309052; ENST00000319406; ENST00000379509; ENST00000465200; ENST00000465538; ENST00000466477; ENST00000476038; ENST00000476535; ENST00000478015; ENST00000488144; ENST00000491680; ENST00000497423; BC146817; OTTHUMT00000216780; OTTHUMT00000216781; OTTHUMT00000325089; OTTHUMT00000325090; OTTHUMT00000325263; OTTHUMT00000353432; OTTHUMT00000…	Homo sapiens lysocardiolipin acyltransferase 1 (LCLAT1), transcript variant 2, mRNA.; Homo sapiens lysocardiolipin acyltransferase 1 (LCLAT1), transcript variant 4, mRNA.; Homo sapiens lysocardiolipin acyltransferase 1 (LCLAT1), transcript variant 3, mRNA.; Homo sapiens lysocardiolipin acyltransferase 1 (LCLAT1), transcript variant 1, mRNA.; lysocardiolipin acyltransferase 1 [gene_biotype:protein…
TC0100018403.hg.1	14.1	12.83	2.42	0.0496	ERRFI1	ERBB receptor feedback inhibitor 1	NM_018948; ENST00000377482; ENST00000467067; ENST00000469499; ENST00000487559; BC025337; OTTHUMT00000003617; OTTHUMT00000003618; OTTHUMT00000003620; OTTHUMT00000083597; CCDS94.1; hsa_circ_0009558; uc001aoz.4; uc057byl.1; uc057bym.1; uc057byn.1	Homo sapiens ERBB receptor feedback inhibitor 1 (ERRFI1), mRNA.; ERBB receptor feedback inhibitor 1 [gene_biotype:protein_coding transcript_biotype:protein_coding]; ERBB receptor feedback inhibitor 1 [gene_biotype:protein_coding transcript_biotype:nonsense_mediated_decay]; Homo sapiens ERBB receptor feedback inhibitor 1, mRNA (cDNA clone MGC:39368 IMAGE:4810371), complete cds.; ERBB receptor feed…
TC1000009930.hg.1	11.64	10.36	2.42	0.0084	HACD1	3-hydroxyacyl-CoA dehydratase 1	NM_014241; ENST00000326961; ENST00000361271; ENST00000466335; ENST00000471481; ENST00000498812; ENST00000632169; BC010353; CCDS7121.1; hsa_circ_0002091; hsa_circ_0006751; hsa_circ_0017888; uc001ipg.4; uc001ipi.4; uc057sbm.1; uc057sbn.1; uc057sbo.1; chr10_17632344_17646046; NONHSAT011623; NONHSAT011624; NONHSAT011625; OTTHUMT00000047046; OTTHUMT00000047047; OTTHUMT00000047048; OTTHUMT00000047049; …	Homo sapiens 3-hydroxyacyl-CoA dehydratase 1 (HACD1), mRNA.; 3-hydroxyacyl-CoA dehydratase 1 [gene_biotype:protein_coding transcript_biotype:protein_coding]; 3-hydroxyacyl-CoA dehydratase 1 [gene_biotype:protein_coding transcript_biotype:retained_intron]; 3-hydroxyacyl-CoA dehydratase 1 [gene_biotype:protein_coding transcript_biotype:nonsense_mediated_decay]; Homo sapiens protein tyrosine phospha…
TC1200008035.hg.1	6.94	5.67	2.41	0.017	RP11-221N13.3	novel transcript	ENST00000539116.1; ENST00000541391.1; OTTHUMT00000401554; OTTHUMT00000401555; uc058qlw.1; uc058qlx.1; ENST00000539116; ENST00000541391; HG504905.1:1..589:ncRNA; HG504906.1:1..612:ncRNA; lnc-MSRB3-2:1; lnc-MSRB3-2:2; lnc-MSRB3-2:3; NONHSAT029196; NONHSAT029197; NONHSAT029198; TCONS_00020455; TCONS_00020456; TCONS_00020457	N/A; novel transcript; havana:known chromosome:GRCh38:12:65602869:65606503:1 gene:ENSG00000256268 gene_biotype:lincRNA transcript_biotype:lincRNA; havana:known chromosome:GRCh38:12:65602878:65612997:1 gene:ENSG00000256268 gene_biotype:lincRNA transcript_biotype:lincRNA; long non-coding RNA OTTHUMT00000401554.1 (RP11-221N13.3 gene; long non-coding RNA OTTHUMT00000401555.1 (RP11-221N13.3 gene; Tran…
TC0100017218.hg.1	6.17	4.9	2.41	0.0478	jerrerbo	Transcript Identified by AceView	jerrerbo.aAug10-unspliced	Transcript Identified by AceView
TC0100006808.hg.1	5.04	3.77	2.41	0.0003	veyply	Transcript Identified by AceView	veyply.aAug10-unspliced	Transcript Identified by AceView
TC0700012339.hg.1	4.87	3.6	2.41	0.0068			chr7_115949574_115950528	circRNA transcript identified by Guo, et al. on chr7 from 115949574-115950528 on Hg19
TC0400006949.hg.1	5.25	3.98	2.41	0.0089	skersmawby	Transcript Identified by AceView	skersmawby.aAug10-unspliced	Transcript Identified by AceView
TC0200013163.hg.1	6.79	5.52	2.41	0.0011			NONHSAT071849	Non-coding transcript identified by NONCODE
TC0900009940.hg.1	5.81	4.54	2.41	0.0108			T357715	Transcript identified by MiTranscriptome
TC0900008054.hg.1	6.17	4.91	2.4	0.0197			lnc-HIATL1-7:1	Transcript Originally Identified by LNCipedia
TC0800007764.hg.1	4.91	3.65	2.4	0.0333			T344679	Transcript identified by MiTranscriptome
TC0500012498.hg.1	13.79	12.53	2.4	0.0497	ANXA6	annexin A6	NM_001155; NM_001193544; ENST00000354546; ENST00000377751; ENST00000517486; ENST00000517677; ENST00000517707; ENST00000517757; ENST00000519610; ENST00000519644; ENST00000520054; ENST00000520378; ENST00000521512; ENST00000521749; ENST00000522664; ENST00000523164; ENST00000523714; BC017046; OTTHUMT00000377668; OTTHUMT00000377669; OTTHUMT00000377670; OTTHUMT00000377671; OTTHUMT00000377706; OTTHUMT00…	Homo sapiens annexin A6 (ANXA6), transcript variant 1, mRNA.; Homo sapiens annexin A6 (ANXA6), transcript variant 2, mRNA.; annexin A6 [gene_biotype:protein_coding transcript_biotype:protein_coding]; annexin A6 [gene_biotype:protein_coding transcript_biotype:nonsense_mediated_decay]; annexin A6 [gene_biotype:protein_coding transcript_biotype:retained_intron]; annexin A6 [gene_biotype:protein_codi…
TC1300008701.hg.1	5.61	4.35	2.4	0.048	slornoy	Transcript Identified by AceView	slornoy.aAug10-unspliced	Transcript Identified by AceView
TC0100011855.hg.1	13.05	11.79	2.4	0.0327	GUK1	guanylate kinase 1	NM_000858; NM_001159390; NM_001159391; NM_001242839; NM_001242840; ENST00000312726; ENST00000366716; ENST00000366718; ENST00000366721; ENST00000366722; ENST00000366723; ENST00000366726; ENST00000366728; ENST00000366730; ENST00000391865; ENST00000412265; ENST00000435153; ENST00000453943; ENST00000460224; ENST00000462807; ENST00000464858; ENST00000465025; ENST00000469973; ENST00000470040; ENST00000…	Homo sapiens guanylate kinase 1 (GUK1), transcript variant 2, mRNA.; Homo sapiens guanylate kinase 1 (GUK1), transcript variant 1, mRNA.; Homo sapiens guanylate kinase 1 (GUK1), transcript variant 3, mRNA.; Homo sapiens guanylate kinase 1 (GUK1), transcript variant 4, mRNA.; Homo sapiens guanylate kinase 1 (GUK1), transcript variant 5, mRNA.; guanylate kinase 1 [gene_biotype:protein_coding transc…
TC1100009025.hg.1	5.21	3.95	2.4	0.0497	sheyspyby	Transcript Identified by AceView	sheyspyby.aAug10-unspliced	Transcript Identified by AceView
TC0900010465.hg.1	4.92	3.66	2.4	0.0003	zeetobu	Transcript Identified by AceView	zeetobu.aAug10-unspliced	Transcript Identified by AceView
TC0400006591.hg.1	12.02	10.76	2.4	0.0261	HTT	huntingtin	NM_002111; ENST00000355072; ENST00000502820; ENST00000506137; ENST00000508321; ENST00000509043; ENST00000509618; ENST00000509751; ENST00000510626; ENST00000512068; ENST00000512909; ENST00000513326; ENST00000513639; ENST00000513806; OTTHUMT00000358234; OTTHUMT00000358235; OTTHUMT00000358236; OTTHUMT00000358237; OTTHUMT00000359373; OTTHUMT00000359374; OTTHUMT00000359375; OTTHUMT00000359376; OTTHUMT…	Homo sapiens huntingtin (HTT), mRNA.; huntingtin [gene_biotype:protein_coding transcript_biotype:protein_coding]; huntingtin [gene_biotype:protein_coding transcript_biotype:processed_transcript]; huntingtin [gene_biotype:protein_coding transcript_biotype:retained_intron]; huntingtin[gene_biotype:protein_coding transcript_biotype:protein_coding]; huntingtin[gene_biotype:protein_coding transcript_b…
TC0800011163.hg.1	4.91	3.65	2.4	0.0105	fydaby	Transcript Identified by AceView	fydaby.aAug10-unspliced	Transcript Identified by AceView
TC0400006920.hg.1	5.17	3.91	2.4	0.0067	LINC01085	long intergenic non-protein coding RNA 1085	NR_033931; ENST00000502759; ENST00000506739; ENST00000511200; ENST00000512754; ENST00000502759.1; ENST00000506739.1; ENST00000511200.1; ENST00000512754.1; LOC152742.aAug10; LOC152742.cAug10; LOC152742.dAug10; OTTHUMT00000359233; OTTHUMT00000359234; OTTHUMT00000359235; OTTHUMT00000359236; uc003gnc.4; uc010idt.3; uc062vga.1; ENST00000511195; HG496743.1:1..1984:ncRNA; HG496744.1:1..739:ncRNA; HG4967…	Homo sapiens long intergenic non-protein coding RNA 1085 (LINC01085), long non-coding RNA.; long intergenic non-protein coding RNA 1085 [gene_biotype:lincRNA transcript_biotype:lincRNA]; long intergenic non-protein coding RNA 1085 [Source:HGNC Symbol;Acc:HGNC:27198]; Transcript Identified by AceView, Entrez Gene ID(s) 152742, RefSeq ID(s) NR_033931; Transcript Identified by AceView, Entrez Gene I…
TC0300011651.hg.1	12.5	11.24	2.39	0.0438	GBE1	glucan (1,4-alpha-), branching enzyme 1	NM_000158; ENST00000429644; ENST00000477426; ENST00000484687; ENST00000486920; ENST00000489715; ENST00000498468; BC012098; OTTHUMT00000352760; OTTHUMT00000352852; OTTHUMT00000352854; OTTHUMT00000352855; OTTHUMT00000352856; OTTHUMT00000352858; CCDS54612.1; GBE1.aAug10; GBE1.lAug10; hsa_circ_0004301; hsa_circ_0004388; hsa_circ_0007824; hsa_circ_0008610; hsa_circ_0009032; hsa_circ_0066571; hsa_circ_…	Homo sapiens glucan (1,4-alpha-), branching enzyme 1 (GBE1), mRNA.; glucan (1,4-alpha-), branching enzyme 1 [gene_biotype:protein_coding transcript_biotype:protein_coding]; glucan (1,4-alpha-), branching enzyme 1 [gene_biotype:protein_coding transcript_biotype:processed_transcript]; glucan (1,4-alpha-), branching enzyme 1 [gene_biotype:protein_coding transcript_biotype:retained_intron]; Homo sapi…
TC0100013661.hg.1	8.58	7.32	2.39	0.002	skorkley	Transcript Identified by AceView	skorkley.aAug10-unspliced	Transcript Identified by AceView
TC0700008949.hg.1	4.91	3.65	2.39	0.0004	smawkaw	Transcript Identified by AceView	smawkaw.aAug10-unspliced	Transcript Identified by AceView
TC1200006701.hg.1	9.11	7.86	2.39	0.0114	NECAP1	NECAP endocytosis associated 1	NM_015509; NR_024260; ENST00000339754; ENST00000450991; ENST00000537796; ENST00000540083; ENST00000541948; ENST00000542095; ENST00000544891; ENST00000545807; ENST00000546181; BC110876; OTTHUMT00000400244; OTTHUMT00000400245; OTTHUMT00000400246; OTTHUMT00000400247; OTTHUMT00000400249; OTTHUMT00000400250; OTTHUMT00000400251; OTTHUMT00000400252; OTTHUMT00000400253; CCDS8589.1; hsa_circ_0025365; uc00…	Homo sapiens NECAP endocytosis associated 1 (NECAP1), transcript variant 1, mRNA.; Homo sapiens NECAP endocytosis associated 1 (NECAP1), transcript variant 2, non-coding RNA.; NECAP endocytosis associated 1 [gene_biotype:protein_coding transcript_biotype:protein_coding]; NECAP endocytosis associated 1 [gene_biotype:protein_coding transcript_biotype:nonsense_mediated_decay]; NECAP endocytosis asso…
TC1500010142.hg.1	5.52	4.27	2.38	0.011	RP11-762H8.2		ENST00000560331; NONHSAT047556; OTTHUMT00000419251	havana:known chromosome:GRCh38:15:78290527:78291221:-1 gene:ENSG00000259562 gene_biotype:transcribed_processed_pseudogene transcript_biotype:transcribed_processed_pseudogene; Non-coding transcript identified by NONCODE; Non-coding transcript identified by NONCODE: Sense No Exonic; zinc finger CCHC-type and RNA binding motif 1 (ZCRB1) pseudogene[gene_biotype:transcribed_processed_pseudogene transc…
TC1500008521.hg.1	14.17	12.91	2.38	0.0358	MEF2A	myocyte enhancer factor 2A	NM_001130926; NM_001130927; NM_001130928; NM_001171894; NM_005587; ENST00000338042; ENST00000354410; ENST00000449277; ENST00000557785; ENST00000557942; ENST00000558049; ENST00000558812; ENST00000558856; ENST00000558983; ENST00000559036; ENST00000559903; ENST00000560493; ENST00000561125; BC013437; BC053871; CCDS45362.1; CCDS45363.1; CCDS53978.1; CCDS58401.1; hsa_circ_0003062; hsa_circ_0037053; hsa…	Homo sapiens myocyte enhancer factor 2A (MEF2A), transcript variant 2, mRNA.; Homo sapiens myocyte enhancer factor 2A (MEF2A), transcript variant 3, mRNA.; Homo sapiens myocyte enhancer factor 2A (MEF2A), transcript variant 4, mRNA.; Homo sapiens myocyte enhancer factor 2A (MEF2A), transcript variant 5, mRNA.; Homo sapiens myocyte enhancer factor 2A (MEF2A), transcript variant 1, mRNA.; myocyte e…
TC0100007395.hg.1	5.32	4.07	2.38	0.0093	skeylabu	Transcript Identified by AceView	skeylabu.aAug10-unspliced	Transcript Identified by AceView
TC0300008548.hg.1	4.31	3.05	2.38	0.0072			T249172	Transcript identified by MiTranscriptome
TC0900009845.hg.1	5.97	4.72	2.38	0.0041	kleegy	Transcript Identified by AceView	kleegy.aAug10-unspliced	Transcript Identified by AceView
TC0Y00006650.hg.1	5.17	3.92	2.38	0.0281			T383532	Transcript identified by MiTranscriptome
TC0100015173.hg.1	5.54	4.3	2.38	0.0052			T016691	Transcript identified by MiTranscriptome
TC0100013336.hg.1	5.23	3.98	2.38	0.0005	RNU6-1208P	RNA, U6 small nuclear 1208, pseudogene [Source:HGNC Symbol;Acc:HGNC:48171]	uc057dkp.1; ENST00000459588; NONHSAT001668	RNA, U6 small nuclear 1208, pseudogene [Source:HGNC Symbol;Acc:HGNC:48171]; RNA, U6 small nuclear 1208, pseudogene [gene_biotype:snRNA transcript_biotype:snRNA]; Non-coding transcript identified by NONCODE
TC2000009070.hg.1	9.48	8.23	2.37	0.0004	SNORA71A; SNHG17	small nucleolar RNA, H/ACA box 71A; small nucleolar RNA host gene 17	NR_002911; NR_015366; NR_027241; ENST00000364729; uc002xie.3; ENST00000362582.1; ENST00000413755.1; ENST00000414142.1; ENST00000417578.1; ENST00000423536.1; ENST00000424235.1; ENST00000436764.1; ENST00000449469.1; ENST00000456953.1; hsa_circ_0060330; hsa_circ_0060331; hsa_circ_0060332; hsa_circ_0060333; hsa_circ_0060334; OTTHUMT00000079161; OTTHUMT00000079162; OTTHUMT00000079163; OTTHUMT000000791…	Homo sapiens small nucleolar RNA, H/ACA box 71A (SNORA71A), small nucleolar RNA.; Homo sapiens small nucleolar RNA host gene 17 (SNHG17), transcript variant 1, long non-coding RNA.; Homo sapiens small nucleolar RNA host gene 17 (SNHG17), transcript variant 2, long non-coding RNA.; small nucleolar RNA, H/ACA box 71A [gene_biotype:snoRNA transcript_biotype:snoRNA]; Homo sapiens small nucleolar RNA …
TC0300007790.hg.1	6.29	5.04	2.37	0.0242	spawsneyby	Transcript Identified by AceView	spawsneyby.aAug10-unspliced	Transcript Identified by AceView
TC1100010268.hg.1	12.63	11.39	2.37	0.0042	TSG101	tumor susceptibility 101	NM_006292; ENST00000251968; ENST00000438874; ENST00000535077; ENST00000536719; ENST00000540555; ENST00000542488; ENST00000543054; ENST00000543087; ENST00000544804; ENST00000545247; ENST00000580814; ENST00000584526; BC002487; OTTHUMT00000395905; OTTHUMT00000395906; OTTHUMT00000395907; OTTHUMT00000395908; OTTHUMT00000395909; OTTHUMT00000395910; OTTHUMT00000395911; OTTHUMT00000395912; OTTHUMT0000039…	Homo sapiens tumor susceptibility 101 (TSG101), mRNA.; tumor susceptibility 101 [gene_biotype:protein_coding transcript_biotype:protein_coding]; tumor susceptibility 101 [gene_biotype:protein_coding transcript_biotype:processed_transcript]; tumor susceptibility 101 [gene_biotype:protein_coding transcript_biotype:retained_intron]; tumor susceptibility 101 [gene_biotype:protein_coding transcript_bi…
TC0200014790.hg.1	6.2	4.95	2.37	0.0084	GRB14	growth factor receptor bound protein 14	NM_001303422; NM_004490; ENST00000263915; ENST00000424693; ENST00000446413; ENST00000469573; ENST00000488342; ENST00000497306; BC053559; OTTHUMT00000255180; OTTHUMT00000333140; OTTHUMT00000333195; OTTHUMT00000333196; OTTHUMT00000333197; OTTHUMT00000333198; CCDS2222.1; GRB14.hAug10; hsa_circ_0056890; uc002ucl.4; uc061pbp.1; uc061pbq.1; uc061pbr.1; uc061pbs.1; uc061pbt.1; chr2_165378489_165383645; …	Homo sapiens growth factor receptor-bound protein 14 (GRB14), transcript variant 2, mRNA.; Homo sapiens growth factor receptor-bound protein 14 (GRB14), transcript variant 1, mRNA.; growth factor receptor-bound protein 14 [gene_biotype:protein_coding transcript_biotype:protein_coding]; growth factor receptor-bound protein 14 [gene_biotype:protein_coding transcript_biotype:retained_intron]; growth…
TC2000008928.hg.1	4.53	3.29	2.37	0.003	borvoy	Transcript Identified by AceView	borvoy.aAug10-unspliced	Transcript Identified by AceView
TC0100009719.hg.1	10.78	9.54	2.37	0.005	LOC645166	lymphocyte-specific protein 1 pseudogene; Homo sapiens lymphocyte-specific protein 1 pseudogene (LOC645166), transcript variant 2, non-coding RNA.; Homo sapiens lymphocyte-specific protein 1 pseudogene (LOC645166), transcript variant 3, non-coding RNA.	NR_027354; NR_027355_3; NR_027356_3	Homo sapiens lymphocyte-specific protein 1 pseudogene (LOC645166), transcript variant 1, non-coding RNA.; Homo sapiens lymphocyte-specific protein 1 pseudogene (LOC645166), transcript variant 2, non-coding RNA.; Homo sapiens lymphocyte-specific protein 1 pseudogene (LOC645166), transcript variant 3, non-coding RNA.
TC0900010917.hg.1	5.76	4.51	2.37	0.0493	puplawbu	Transcript Identified by AceView	puplawbu.aAug10-unspliced	Transcript Identified by AceView
TC2000009204.hg.1	12.68	11.43	2.36	0.0021	TOMM34	translocase of outer mitochondrial membrane 34	NM_006809; ENST00000372813; BC001763; BC007423; BC014907; OTTHUMT00000079390; CCDS13340.1; hsa_circ_0060520; uc002xmy.4	Homo sapiens translocase of outer mitochondrial membrane 34 (TOMM34), mRNA.; translocase of outer mitochondrial membrane 34 [gene_biotype:protein_coding transcript_biotype:protein_coding]; Homo sapiens translocase of outer mitochondrial membrane 34, mRNA (cDNA clone MGC:1252 IMAGE:3544124), complete cds.; Homo sapiens translocase of outer mitochondrial membrane 34, mRNA (cDNA clone MGC:3515 IMAGE…
TC1500006888.hg.1	4.58	3.33	2.36	0.0339			T114407	Transcript identified by MiTranscriptome
TC0600011360.hg.1	5.32	4.08	2.36	0.0014	tosnoybu	Transcript Identified by AceView	tosnoybu.aAug10-unspliced	Transcript Identified by AceView
TC2100006773.hg.1	6.62	5.38	2.36	0.003	fergla	Transcript Identified by AceView	fergla.aAug10-unspliced	Transcript Identified by AceView
TC1600007169.hg.1	14.83	13.59	2.36	0.046	METTL9	methyltransferase like 9	NM_001077180; NM_001288659; NM_001288660; NM_016025; ENST00000358154; ENST00000396014; ENST00000562379; ENST00000562961; ENST00000563026; ENST00000564733; ENST00000567404; ENST00000568826; ENST00000569290; ENST00000570074; ENST00000615720; BC000195; OTTHUMT00000254465; OTTHUMT00000430009; OTTHUMT00000430010; OTTHUMT00000430011; OTTHUMT00000430012; OTTHUMT00000430013; OTTHUMT00000430014; OTTHUMT00…	Homo sapiens methyltransferase like 9 (METTL9), transcript variant 2, mRNA.; Homo sapiens methyltransferase like 9 (METTL9), transcript variant 3, mRNA.; Homo sapiens methyltransferase like 9 (METTL9), transcript variant 4, mRNA.; Homo sapiens methyltransferase like 9 (METTL9), transcript variant 1, mRNA.; methyltransferase like 9 [gene_biotype:protein_coding transcript_biotype:protein_coding]; m…
TC0100015909.hg.1	4.68	3.44	2.36	0.0002			T021624	Transcript identified by MiTranscriptome
TC0400007716.hg.1	7.43	6.19	2.36	0.0092	raswawby	Transcript Identified by AceView	raswawby.aAug10-unspliced	Transcript Identified by AceView
TC1800009044.hg.1	4.86	3.62	2.36	0.025	shobor	Transcript Identified by AceView	shobor.aAug10	Transcript Identified by AceView
TC0500008539.hg.1	13.02	11.79	2.36	0.048	GRAMD3	GRAM domain containing 3	NM_001146319; NM_001146320; NM_001146321; NM_001146322; NM_023927; ENST00000285689; ENST00000502348; ENST00000503702; ENST00000504859; ENST00000505441; ENST00000505720; ENST00000506445; ENST00000508523; ENST00000509882; ENST00000511134; ENST00000512579; ENST00000513040; ENST00000513913; ENST00000513978; ENST00000514099; ENST00000514932; ENST00000515200; ENST00000542322; ENST00000544396; BC008590;…	Homo sapiens GRAM domain containing 3 (GRAMD3), transcript variant 1, mRNA.; Homo sapiens GRAM domain containing 3 (GRAMD3), transcript variant 3, mRNA.; Homo sapiens GRAM domain containing 3 (GRAMD3), transcript variant 4, mRNA.; Homo sapiens GRAM domain containing 3 (GRAMD3), transcript variant 5, mRNA.; Homo sapiens GRAM domain containing 3 (GRAMD3), transcript variant 2, mRNA.; GRAM domain co…
TC0200014809.hg.1	5.4	4.16	2.36	0.0133	GALNT3	polypeptide N-acetylgalactosaminyltransferase 3	NM_004482; ENST00000392701; ENST00000409882; ENST00000412248; ENST00000414977; ENST00000422973; ENST00000431484; ENST00000437849; ENST00000447156; ENST00000463254; BC113565; BC113567; OTTHUMT00000255205; OTTHUMT00000333595; OTTHUMT00000333596; OTTHUMT00000333597; OTTHUMT00000333598; OTTHUMT00000333599; OTTHUMT00000333600; OTTHUMT00000333601; OTTHUMT00000333603; CCDS2226.1; GALNT3.eAug10; hsa_circ…	Homo sapiens polypeptide N-acetylgalactosaminyltransferase 3 (GALNT3), mRNA.; polypeptide N-acetylgalactosaminyltransferase 3 [gene_biotype:protein_coding transcript_biotype:protein_coding]; polypeptide N-acetylgalactosaminyltransferase 3 [gene_biotype:protein_coding transcript_biotype:nonsense_mediated_decay]; polypeptide N-acetylgalactosaminyltransferase 3 [gene_biotype:protein_coding transcrip…
TC0200011133.hg.1	4.46	3.22	2.36	0.0057			T209927	Transcript identified by MiTranscriptome
TC0500010932.hg.1	10.98	9.74	2.35	0.0318	SGTB	small glutamine-rich tetratricopeptide repeat (TPR)-containing, beta	NM_019072; ENST00000381007; ENST00000506816; BC012044; OTTHUMT00000215057; OTTHUMT00000370112; CCDS3988.1; hsa_circ_0003919; hsa_circ_0072708; hsa_circ_0072709; SGTB.bAug10; uc003jud.4; uc063eba.1; NONHSAT101762	Homo sapiens small glutamine-rich tetratricopeptide repeat (TPR)-containing, beta (SGTB), mRNA.; small glutamine-rich tetratricopeptide repeat (TPR)-containing, beta [gene_biotype:protein_coding transcript_biotype:protein_coding]; Homo sapiens small glutamine-rich tetratricopeptide repeat (TPR)-containing, beta, mRNA (cDNA clone MGC:10496 IMAGE:3625993), complete cds.; small glutamine-rich tetrat…
TC1400009576.hg.1	9.38	8.14	2.35	0.0027	SYNJ2BP-COX16; COX16; SYNJ2BP	SYNJ2BP-COX16 readthrough; COX16 cytochrome c oxidase assembly homolog; synaptojanin 2 binding protein	NM_001202547; NM_001202548; NM_001202549; NM_001204090; NM_016468; NM_018373; ENST00000256366; ENST00000389912; ENST00000554216; ENST00000554366; ENST00000555276; ENST00000555601; ENST00000557612; ENST00000617124; ENST00000617196; ENST00000618385; ENST00000621525; BC001702; BC007704; OTTHUMT00000412470; OTTHUMT00000412471; OTTHUMT00000412472; OTTHUMT00000412473; OTTHUMT00000413002; OTTHUMT0000041…	Homo sapiens SYNJ2BP-COX16 readthrough (SYNJ2BP-COX16), transcript variant 1, mRNA.; Homo sapiens SYNJ2BP-COX16 readthrough (SYNJ2BP-COX16), transcript variant 2, mRNA.; Homo sapiens SYNJ2BP-COX16 readthrough (SYNJ2BP-COX16), transcript variant 3, mRNA.; Homo sapiens COX16 cytochrome c oxidase assembly homolog (COX16), transcript variant 2, mRNA.; Homo sapiens COX16 cytochrome c oxidase assembly …
TC0200015220.hg.1	6.54	5.3	2.35	0.0006	AC019178.2		ENST00000392337; NONHSAT076076; OTTHUMT00000335280	havana:known chromosome:GRCh38:2:189930277:189931010:-1 gene:ENSG00000213110 gene_biotype:processed_pseudogene transcript_biotype:processed_pseudogene; Non-coding transcript identified by NONCODE; Non-coding transcript identified by NONCODE: Linc; ring finger protein 11 (RNF11) pseudogene[gene_biotype:processed_pseudogene transcript_biotype:processed_pseudogene]
TC0400010529.hg.1	5.53	4.3	2.35	0.0186	APBB2	Jeck2013 ALT_ACCEPTOR, ALT_DONOR, coding, INTERNAL, intronic best transcript NM_004307	hsa_circ_0006298	Jeck2013 ALT_ACCEPTOR, ALT_DONOR, coding, INTERNAL, intronic best transcript NM_004307
TC0200009808.hg.1	4.37	3.14	2.35	0.007	plogloy	Transcript Identified by AceView	plogloy.aAug10-unspliced	Transcript Identified by AceView
TC1800006604.hg.1	5.57	4.34	2.35	0.0326	gysu	Transcript Identified by AceView	gysu.aAug10-unspliced	Transcript Identified by AceView
TC0800012265.hg.1	6.05	4.82	2.35	0.0088	TDH	L-threonine dehydrogenase (pseudogene)	ENST00000525664; ENST00000531764; ENST00000534302; OTTHUMT00000383643; OTTHUMT00000385807; OTTHUMT00000385808; TDH.bAug10	L-threonine dehydrogenase (pseudogene) [gene_biotype:unitary_pseudogene transcript_biotype:processed_transcript]; L-threonine dehydrogenase (pseudogene) [gene_biotype:unitary_pseudogene transcript_biotype:unitary_pseudogene]; L-threonine dehydrogenase[gene_biotype:unitary_pseudogene transcript_biotype:unitary_pseudogene]; L-threonine dehydrogenase[gene_biotype:unitary_pseudogene transcript_biotyp…
TC0800010435.hg.1	4.73	3.5	2.34	0.0004	AC016113.1		uc064muq.1; ENST00000516062; NONHSAT126576	N/A; ncrna:novel chromosome:GRCh38:8:53037629:53037749:-1 gene:ENSG00000251871 gene_biotype:miRNA transcript_biotype:miRNA; Non-coding transcript identified by NONCODE
TC0100010347.hg.1	12.94	11.71	2.34	0.0179	SDHC	succinate dehydrogenase complex, subunit C, integral membrane protein, 15kDa	NM_001035511; NM_001035512; NM_001035513; NM_001278172; NM_003001; NR_103459; ENST00000342751; ENST00000367975; ENST00000392169; ENST00000432287; ENST00000437833; ENST00000470743; ENST00000504963; ENST00000513009; ENST00000515731; BC020808; BC033626; BC066329; OTTHUMT00000083310; OTTHUMT00000083316; OTTHUMT00000359060; OTTHUMT00000359062; OTTHUMT00000359063; OTTHUMT00000359064; OTTHUMT00000359065…	Homo sapiens succinate dehydrogenase complex, subunit C, integral membrane protein, 15kDa (SDHC), transcript variant 2, mRNA.; Homo sapiens succinate dehydrogenase complex, subunit C, integral membrane protein, 15kDa (SDHC), transcript variant 3, mRNA.; Homo sapiens succinate dehydrogenase complex, subunit C, integral membrane protein, 15kDa (SDHC), transcript variant 4, mRNA.; Homo sapiens succi…
TC0500013151.hg.1	6.28	5.05	2.34	0.0037	CTD-2044J15.2		ENST00000606434.1; HG497715.1:1..3281:ncRNA	N/A; long non-coding RNA OTTHUMT00000470470.1 (CTD-2044J15.2 gene
TC0600013868.hg.1	7.58	6.35	2.34	0.0017			T315168	Transcript identified by MiTranscriptome
TC0900007239.hg.1	7.56	6.34	2.34	0.006	chutorbu	Transcript Identified by AceView	chutorbu.aAug10-unspliced	Transcript Identified by AceView
TC0100011730.hg.1	6.18	4.95	2.34	0.0113	RP11-504P24.9	novel transcript	OTTHUMT00000474332; uc057ptk.1; ENST00000618397; LK938663.1:1..573:ncRNA	novel transcript; N/A; havana:known chromosome:GRCh38:1:223994262:223995196:1 gene:ENSG00000278467 gene_biotype:lincRNA transcript_biotype:lincRNA; long non-coding RNA OTTHUMT00000474332.1
TC0300010558.hg.1	9.99	8.76	2.34	0.0405	MINOS1P3	mitochondrial inner membrane organizing system 1 pseudogene 3 [Source:HGNC Symbol;Acc:HGNC:44093]	ENST00000457048; NONHSAT088752; OTTHUMT00000341270	mitochondrial inner membrane organizing system 1 pseudogene 3 [gene_biotype:processed_pseudogene transcript_biotype:processed_pseudogene]; Non-coding transcript identified by NONCODE; Non-coding transcript identified by NONCODE: Linc; novel pseudogene[gene_biotype:processed_pseudogene transcript_biotype:processed_pseudogene]
TC1100013094.hg.1	10.24	9.01	2.34	0.002	PTS	6-pyruvoyltetrahydropterin synthase	NM_000317; ENST00000280362; ENST00000524931; ENST00000525645; ENST00000525803; ENST00000527428; ENST00000527635; ENST00000528679; ENST00000531175; BC009686; BC018029; OTTHUMT00000393541; OTTHUMT00000393542; OTTHUMT00000393543; OTTHUMT00000393545; OTTHUMT00000393546; OTTHUMT00000393547; OTTHUMT00000393548; OTTHUMT00000393549; CCDS8359.1; PTS.eAug10; PTS.kAug10; uc001pnj.5; uc058hir.1; uc058his.1; …	Homo sapiens 6-pyruvoyltetrahydropterin synthase (PTS), mRNA.; 6-pyruvoyltetrahydropterin synthase [gene_biotype:protein_coding transcript_biotype:protein_coding]; 6-pyruvoyltetrahydropterin synthase [gene_biotype:protein_coding transcript_biotype:retained_intron]; 6-pyruvoyltetrahydropterin synthase [gene_biotype:protein_coding transcript_biotype:nonsense_mediated_decay]; Homo sapiens 6-pyruvoyl…
TC1100012714.hg.1	5.47	4.24	2.34	0.0013	flyglybu	Transcript Identified by AceView	flyglybu.aAug10-unspliced	Transcript Identified by AceView
TC0800008484.hg.1	12.37	11.14	2.33	0.0246	DCAF13	DDB1 and CUL4 associated factor 13	NM_015420; ENST00000297579; ENST00000518554; ENST00000519682; ENST00000521716; ENST00000521971; ENST00000521999; ENST00000611541; ENST00000612750; ENST00000616836; ENST00000618975; BC101810; BC112042; OTTHUMT00000380797; OTTHUMT00000380798; OTTHUMT00000380799; OTTHUMT00000380800; OTTHUMT00000380801; OTTHUMT00000380802; OTTHUMT00000476214; OTTHUMT00000476215; CCDS34934.1; DCAF13.dAug10; hsa_circ_0…	Homo sapiens DDB1 and CUL4 associated factor 13 (DCAF13), mRNA.; DDB1 and CUL4 associated factor 13 [gene_biotype:protein_coding transcript_biotype:protein_coding]; DDB1 and CUL4 associated factor 13 [gene_biotype:protein_coding transcript_biotype:retained_intron]; Homo sapiens WD repeats and SOF1 domain containing, mRNA (cDNA clone MGC:126859 IMAGE:8069316), complete cds.; Homo sapiens WD repeat…
TC1100011726.hg.1	5.17	3.95	2.33	0.0073	RSF1-IT2; AP000609.5	RSF1 intronic transcript 2 (non-protein coding) [Source:HGNC Symbol;Acc:HGNC:41438]; novel transcript; RSF1 intronic transcript 2 [Source:HGNC Symbol;Acc:HGNC:41438]	ENST00000529656.1; OTTHUMT00000391069; uc058ful.1; ENST00000529656; HG504020.1:1..566:ncRNA; NONHSAT023230	RSF1 intronic transcript 2 (non-protein coding) [Source:HGNC Symbol;Acc:HGNC:41438]; novel transcript; RSF1 intronic transcript 2 [Source:HGNC Symbol;Acc:HGNC:41438]; RSF1 intronic transcript 2 [gene_biotype:sense_intronic transcript_biotype:sense_intronic]; long non-coding RNA OTTHUMT00000391069.1 (AP000609.5 gene; Non-coding transcript identified by NONCODE: Sense No Exonic
TC0800011249.hg.1	8.24	7.02	2.33	0.0078	RNF19A	ring finger protein 19A, RBR E3 ubiquitin protein ligase	NM_001280539; NM_015435; NM_183419; ENST00000341084; ENST00000432381; ENST00000517584; ENST00000519342; ENST00000519449; ENST00000519527; ENST00000520071; ENST00000520903; ENST00000522182; ENST00000522369; ENST00000523167; ENST00000523255; ENST00000523481; ENST00000523644; ENST00000524233; ENST00000616528; BC093938; BC093940; OTTHUMT00000379857; OTTHUMT00000380004; OTTHUMT00000380005; OTTHUMT0000…	Homo sapiens ring finger protein 19A, RBR E3 ubiquitin protein ligase (RNF19A), transcript variant 3, mRNA.; Homo sapiens ring finger protein 19A, RBR E3 ubiquitin protein ligase (RNF19A), transcript variant 2, mRNA.; Homo sapiens ring finger protein 19A, RBR E3 ubiquitin protein ligase (RNF19A), transcript variant 1, mRNA.; ring finger protein 19A, RBR E3 ubiquitin protein ligase [gene_biotype:p…
TC0800006779.hg.1	6.87	5.65	2.33	0.0062	fagor	Transcript Identified by AceView	fagor.aAug10-unspliced	Transcript Identified by AceView
TC0700006716.hg.1	6.83	5.61	2.33	0.0494			AC005007.1:110638..110573:rfam	microRNA mir-1255
TC0200013076.hg.1	5.42	4.2	2.33	0.0105	smapeebo	Transcript Identified by AceView	smapeebo.aAug10-unspliced	Transcript Identified by AceView
TC0400008973.hg.1	7.33	6.11	2.33	0.0465			NONHSAT098728	Non-coding transcript identified by NONCODE; Non-coding transcript identified by NONCODE: Sense No Exonic
TC1000008164.hg.1	7.88	6.66	2.33	0.0033	LINC00856	long intergenic non-protein coding RNA 856	NR_038985; ENST00000421324; ENST00000423770; ENST00000432742; ENST00000434974; ENST00000510550; ENST00000624665; ENST00000421324.1; ENST00000423770.1; ENST00000432742.1; ENST00000434974.1; ENST00000510550.1; OTTHUMT00000048934; OTTHUMT00000048935; OTTHUMT00000048936; OTTHUMT00000363545; OTTHUMT00000363546; OTTHUMT00000363547; uc001jzv.4; uc010qlp.3; uc057ukm.1; uc057ukn.1; uc057uko.1; uc057uku.1;…	Homo sapiens long intergenic non-protein coding RNA 856 (LINC00856), long non-coding RNA.; long intergenic non-protein coding RNA 856 [gene_biotype:lincRNA transcript_biotype:lincRNA]; long intergenic non-protein coding RNA 856 [Source:HGNC Symbol;Acc:HGNC:45111]; novel transcript; long non-coding RNA OTTHUMT00000048934.1 (RP11-90J7.3 gene; long non-coding RNA OTTHUMT00000048936.1 (RP11-90J7.3 ge…
TC1500009079.hg.1	15.67	14.46	2.33	0.0297	SRP14	signal recognition particle 14kDa	NM_001309434; NM_003134; ENST00000267884; ENST00000558243; ENST00000558527; ENST00000558720; ENST00000559081; ENST00000559439; ENST00000559475; ENST00000560773; BC035495; BC071716; BC100031; OTTHUMT00000418262; OTTHUMT00000418263; OTTHUMT00000418264; OTTHUMT00000418265; OTTHUMT00000418266; OTTHUMT00000418267; OTTHUMT00000418268; OTTHUMT00000418404; CCDS42017.1; hsa_circ_0034560; uc001zkq.3; uc059…	Homo sapiens signal recognition particle 14kDa (homologous Alu RNA binding protein) (SRP14), transcript variant 2, mRNA.; Homo sapiens signal recognition particle 14kDa (homologous Alu RNA binding protein) (SRP14), transcript variant 1, mRNA.; signal recognition particle 14kDa (homologous Alu RNA binding protein) [gene_biotype:protein_coding transcript_biotype:protein_coding]; signal recognition …
TC1800008829.hg.1	5.39	4.18	2.32	0.0246	swoywo	Transcript Identified by AceView	swoywo.aAug10-unspliced	Transcript Identified by AceView
TC1500009702.hg.1	15.17	13.95	2.32	0.0017	RPS27L	ribosomal protein S27-like	NM_015920; ENST00000330964; ENST00000411926; ENST00000439025; ENST00000455271; ENST00000462430; ENST00000482846; ENST00000559763; BC003667; OTTHUMT00000339347; OTTHUMT00000339348; OTTHUMT00000339349; OTTHUMT00000339350; OTTHUMT00000339351; OTTHUMT00000339352; OTTHUMT00000417740; CCDS42048.1; hsa_circ_0035625; hsa_circ_0035626; uc002aly.4; uc059kbp.1; uc059kbr.1; uc059kbs.1; uc059kbt.1; uc059kbu.1…	Homo sapiens ribosomal protein S27-like (RPS27L), mRNA.; ribosomal protein S27-like [gene_biotype:protein_coding transcript_biotype:protein_coding]; ribosomal protein S27-like [gene_biotype:protein_coding transcript_biotype:retained_intron]; ribosomal protein S27-like [gene_biotype:protein_coding transcript_biotype:processed_transcript]; Homo sapiens ribosomal protein S27-like, mRNA (cDNA clone M…
TC0300009412.hg.1	5.42	4.21	2.32	0.0005	SERPINI1	serpin peptidase inhibitor, clade I (neuroserpin), member 1	NM_001122752; NM_005025; ENST00000295777; ENST00000446050; ENST00000466865; ENST00000472747; ENST00000472941; ENST00000488374; ENST00000494666; BC018043; OTTHUMT00000351056; OTTHUMT00000351057; OTTHUMT00000351058; OTTHUMT00000351112; OTTHUMT00000351114; OTTHUMT00000351117; OTTHUMT00000351179; CCDS3203.1; SERPINI1.dAug10; uc003ffa.5; uc003ffb.5; uc062ptc.1; uc062ptd.1; uc062pte.1; uc062ptf.1; uc06…	Homo sapiens serpin peptidase inhibitor, clade I (neuroserpin), member 1 (SERPINI1), transcript variant 2, mRNA.; Homo sapiens serpin peptidase inhibitor, clade I (neuroserpin), member 1 (SERPINI1), transcript variant 1, mRNA.; serpin peptidase inhibitor, clade I (neuroserpin), member 1 [gene_biotype:protein_coding transcript_biotype:protein_coding]; serpin peptidase inhibitor, clade I (neuroserp…
TC1800008612.hg.1	4.97	3.76	2.32	0.0093			T161766	Transcript identified by MiTranscriptome
TC0900011603.hg.1	17.68	16.47	2.32	0.0279	ENG	endoglin	NM_000118; NM_001114753; NM_001278138; ENST00000344849; ENST00000373203; ENST00000462196; ENST00000480266; ENST00000486329; BC014271; OTTHUMT00000054312; OTTHUMT00000054313; OTTHUMT00000054314; OTTHUMT00000054316; CCDS48029.1; CCDS6880.1; CCDS75906.1; hsa_circ_0088703; hsa_circ_0088704; hsa_circ_0088705; uc004bsj.6; uc004bsk.6; uc011mam.4; uc064vyf.1; uc064vyg.1; NONHSAT134849; NONHSAT134851; NON…	Homo sapiens endoglin (ENG), transcript variant 2, mRNA.; Homo sapiens endoglin (ENG), transcript variant 1, mRNA.; Homo sapiens endoglin (ENG), transcript variant 3, mRNA.; endoglin [gene_biotype:protein_coding transcript_biotype:protein_coding]; endoglin [gene_biotype:protein_coding transcript_biotype:processed_transcript]; Homo sapiens endoglin, mRNA (cDNA clone MGC:10516 IMAGE:3843174), compl…
TC2100006828.hg.1	5.28	4.07	2.31	0.0041			T224664	Transcript identified by MiTranscriptome
TC0200013095.hg.1	11.97	10.76	2.31	0.0214	BOLA3	bolA family member 3	NM_001035505; NM_212552; ENST00000295326; ENST00000327428; ENST00000469676; ENST00000477685; ENST00000484655; OTTHUMT00000328207; OTTHUMT00000328208; OTTHUMT00000328209; OTTHUMT00000328210; OTTHUMT00000328211; BC153208; BOLA3.dAug10; CCDS33224.1; CCDS33225.1; uc002skc.2; uc002skd.2; uc061ksi.1; uc061ksj.1; uc061ksk.1; NONHSAT071662; NONHSAT071663	Homo sapiens bolA family member 3 (BOLA3), transcript variant 2, mRNA.; Homo sapiens bolA family member 3 (BOLA3), transcript variant 1, mRNA.; bolA family member 3 [gene_biotype:protein_coding transcript_biotype:protein_coding]; bolA family member 3 [gene_biotype:protein_coding transcript_biotype:processed_transcript]; bolA family member 3 [gene_biotype:protein_coding transcript_biotype:retained…
TC0100017669.hg.1	4.82	3.61	2.31	0.0038	myplo	Transcript Identified by AceView	myplo.aAug10-unspliced	Transcript Identified by AceView
TC0100007665.hg.1	5.22	4.01	2.31	0.0034			NONHSAT002160	Non-coding transcript identified by NONCODE
TC1500007144.hg.1	6.17	4.96	2.31	0.0184	AC084882.1		uc032cbt.2; ENST00000410379; NONHSAT042295	N/A; ncrna:novel chromosome:GRCh38:15:47242204:47242279:1 gene:ENSG00000222311 gene_biotype:miRNA transcript_biotype:miRNA; Non-coding transcript identified by NONCODE
TC2200008449.hg.1	5.77	4.56	2.31	0.0044	DUSP18	dual specificity phosphatase 18	NM_001304794; NM_001304795; NM_001304796; NM_152511; ENST00000334679; ENST00000342474; ENST00000377087; ENST00000403268; ENST00000404885; ENST00000407308; ENST00000412865; ENST00000430175; ENST00000442752; ENST00000461301; BC030987; CCDS13883.1; hsa_circ_0062846; uc003aiu.4; uc003aiw.2; uc021wnv.2; uc062dfg.1; uc062dfh.1; uc062dfi.1; uc062dfj.1; uc062dfk.1; uc062dfl.1; uc062dfm.1; ENST00000510957…	Homo sapiens dual specificity phosphatase 18 (DUSP18), transcript variant 1, mRNA.; Homo sapiens dual specificity phosphatase 18 (DUSP18), transcript variant 3, mRNA.; Homo sapiens dual specificity phosphatase 18 (DUSP18), transcript variant 4, mRNA.; Homo sapiens dual specificity phosphatase 18 (DUSP18), transcript variant 2, mRNA.; dual specificity phosphatase 18 [gene_biotype:protein_coding tr…
TC0100007398.hg.1	18.94	17.73	2.31	0.0007	TMEM50A	transmembrane protein 50A	NM_014313; ENST00000374358; ENST00000468704; ENST00000480937; ENST00000487234; ENST00000491936; ENST00000498135; BC007341; BC066908; OTTHUMT00000020313; OTTHUMT00000020314; OTTHUMT00000020315; OTTHUMT00000020316; OTTHUMT00000020317; OTTHUMT00000020318; CCDS264.1; hsa_circ_0000032; hsa_circ_0007054; hsa_circ_0010927; hsa_circ_0010928; hsa_circ_0010929; hsa_circ_0010930; hsa_circ_0010931; hsa_circ_…	Homo sapiens transmembrane protein 50A (TMEM50A), mRNA.; transmembrane protein 50A [gene_biotype:protein_coding transcript_biotype:protein_coding]; transmembrane protein 50A [gene_biotype:protein_coding transcript_biotype:processed_transcript]; Homo sapiens transmembrane protein 50A, mRNA (cDNA clone MGC:15302 IMAGE:3688672), complete cds.; Homo sapiens transmembrane protein 50A, mRNA (cDNA clone…
TC2200008819.hg.1	8.64	7.43	2.31	0.0046	RANGAP1	Ran GTPase activating protein 1	NM_001278651; NM_002883; ENST00000356244; ENST00000405486; ENST00000418067; ENST00000422838; ENST00000446258; ENST00000452543; ENST00000455915; BC014044; BC041396; OTTHUMT00000320603; OTTHUMT00000320605; OTTHUMT00000320606; OTTHUMT00000320608; OTTHUMT00000320609; OTTHUMT00000320610; OTTHUMT00000320611; CCDS14012.1; hsa_circ_0001235; hsa_circ_0003723; hsa_circ_0063507; hsa_circ_0063508; hsa_circ_0…	Homo sapiens Ran GTPase activating protein 1 (RANGAP1), transcript variant 1, mRNA.; Homo sapiens Ran GTPase activating protein 1 (RANGAP1), transcript variant 2, mRNA.; Ran GTPase activating protein 1 [gene_biotype:protein_coding transcript_biotype:protein_coding]; Homo sapiens Ran GTPase activating protein 1, mRNA (cDNA clone MGC:20266 IMAGE:3506039), complete cds.; Homo sapiens Ran GTPase acti…
TC0700010910.hg.1	11.66	10.46	2.3	0.0345	POLD2	polymerase (DNA directed), delta 2, accessory subunit	NM_001127218; NM_001256879; NM_006230; ENST00000223361; ENST00000406581; ENST00000418438; ENST00000433715; ENST00000436400; ENST00000436844; ENST00000452185; ENST00000456038; ENST00000461116; ENST00000463464; ENST00000464871; ENST00000467469; ENST00000470867; ENST00000481104; ENST00000481763; ENST00000489883; ENST00000496539; ENST00000610533; BC000459; OTTHUMT00000250994; OTTHUMT00000343129; OTTH…	Homo sapiens polymerase (DNA directed), delta 2, accessory subunit (POLD2), transcript variant 1, mRNA.; Homo sapiens polymerase (DNA directed), delta 2, accessory subunit (POLD2), transcript variant 3, mRNA.; Homo sapiens polymerase (DNA directed), delta 2, accessory subunit (POLD2), transcript variant 2, mRNA.; polymerase (DNA directed), delta 2, accessory subunit [gene_biotype:protein_coding t…
TC0300012905.hg.1	6.89	5.69	2.3	0.0026	LINC00886	long intergenic non-protein coding RNA 886	NR_038387; ENST00000472943; ENST00000473352; ENST00000488584; ENST00000472943.1; ENST00000473352.1; ENST00000488584.1; OTTHUMT00000351622; OTTHUMT00000351623; OTTHUMT00000351624; uc003fax.3; uc062pgx.1; uc062pgy.1; HG496223.1:1..3306:ncRNA; HG496224.1:1..601:ncRNA; HG496225.1:1..566:ncRNA; NONHSAT092863; NONHSAT092865; NONHSAT092866; NR_038387.1:1..3354:ncRNA; TCONS_l2_00019596; TCONS_l2_00020232	Homo sapiens long intergenic non-protein coding RNA 886 (LINC00886), long non-coding RNA.; long intergenic non-protein coding RNA 886 [gene_biotype:lincRNA transcript_biotype:lincRNA]; long intergenic non-protein coding RNA 886 [Source:HGNC Symbol;Acc:HGNC:48572]; novel transcript; long non-coding RNA OTTHUMT00000351622.1 (RP11-392A22.2 gene; long non-coding RNA OTTHUMT00000351624.1 (RP11-392A22.…
TC0600008678.hg.1	7.5	6.29	2.3	0.004	MRAP2	melanocortin 2 receptor accessory protein 2	NM_138409; ENST00000257776; BC010003; BC039855; OTTHUMT00000041367; CCDS5001.1; uc003pkg.5	Homo sapiens melanocortin 2 receptor accessory protein 2 (MRAP2), mRNA.; melanocortin 2 receptor accessory protein 2 [gene_biotype:protein_coding transcript_biotype:protein_coding]; Homo sapiens melanocortin 2 receptor accessory protein 2, mRNA (cDNA clone MGC:16762 IMAGE:4134852), complete cds.; Homo sapiens melanocortin 2 receptor accessory protein 2, mRNA (cDNA clone MGC:48925 IMAGE:3850270), …
TC1800007207.hg.1	5	3.8	2.3	0.0111			T161587	Transcript identified by MiTranscriptome
TC0100017474.hg.1	5.5	4.3	2.29	0.0134	RP11-100E13.1	putative novel transcript	ENST00000437416.1; OTTHUMT00000092019; uc057pvr.1; ENST00000437416; HG493267.1:1..403:ncRNA; lnc-WDR26-1:2; lnc-WDR26-1:3; lnc-WDR26-1:4; NONHSAT009817; NONHSAT009818; NONHSAT009819; NONHSAT009820; TCONS_00000744; TCONS_00001841; TCONS_00001842; TCONS_00001843	N/A; putative novel transcript; havana:known chromosome:GRCh38:1:224615296:224616220:-1 gene:ENSG00000233384 gene_biotype:antisense transcript_biotype:antisense; long non-coding RNA OTTHUMT00000092019.1 (RP11-100E13.1 gene; Transcript Originally Identified by LNCipedia, alternate transcript name: NONHSAT009817; Transcript Originally Identified by LNCipedia, alternate transcript name: NONHSAT00981…
TC0200008825.hg.1	7.88	6.68	2.29	0.0121	farklee	Transcript Identified by AceView	farklee.aAug10-unspliced	Transcript Identified by AceView
TC2000008037.hg.1	7.39	6.2	2.29	0.0019	SLC17A9	solute carrier family 17 (vesicular nucleotide transporter), member 9	NM_001302643; NM_022082; ENST00000370349; ENST00000370351; ENST00000411611; ENST00000459704; ENST00000483113; ENST00000487303; ENST00000488738; BC025312; OTTHUMT00000080100; OTTHUMT00000080101; OTTHUMT00000080102; OTTHUMT00000080103; OTTHUMT00000080104; OTTHUMT00000080105; OTTHUMT00000080106; CCDS42901.1; hsa_circ_0061141; hsa_circ_0061142; hsa_circ_0061143; hsa_circ_0061144; hsa_circ_0061145; uc…	Homo sapiens solute carrier family 17 (vesicular nucleotide transporter), member 9 (SLC17A9), transcript variant 2, mRNA.; Homo sapiens solute carrier family 17 (vesicular nucleotide transporter), member 9 (SLC17A9), transcript variant 1, mRNA.; solute carrier family 17 (vesicular nucleotide transporter), member 9 [gene_biotype:protein_coding transcript_biotype:protein_coding]; solute carrier fam…
TC0600006921.hg.1	4.76	3.57	2.29	0.0039	tareme	Transcript Identified by AceView	tareme.aAug10-unspliced	Transcript Identified by AceView
TC0800008080.hg.1	7.06	5.87	2.29	0.0057	FABP5	fatty acid binding protein 5 (psoriasis-associated)	NM_001444; ENST00000297258; ENST00000396359; ENST00000481695; ENST00000486269; OTTHUMT00000259329; OTTHUMT00000259330; OTTHUMT00000259331; OTTHUMT00000259332; BC019385_2; BC070303_2; CCDS6228.1; hsa_circ_0084806; hsa_circ_0084807; uc003yca.3; uc064nzf.1; uc064nzg.1; uc064nzh.1	Homo sapiens fatty acid binding protein 5 (psoriasis-associated) (FABP5), mRNA.; fatty acid binding protein 5 (psoriasis-associated) [gene_biotype:protein_coding transcript_biotype:protein_coding]; fatty acid binding protein 5 (psoriasis-associated) [gene_biotype:protein_coding transcript_biotype:retained_intron]; fatty acid binding protein 5 (psoriasis-associated)[gene_biotype:protein_coding tra…
TC1000009713.hg.1	4.79	3.6	2.29	0.0034	rerlor	Transcript Identified by AceView	rerlor.aAug10-unspliced	Transcript Identified by AceView
TC2100006865.hg.1	6.3	5.11	2.28	0.0108	swugley	Transcript Identified by AceView	swugley.aAug10-unspliced	Transcript Identified by AceView
TC1900007260.hg.1	16.73	15.54	2.28	0.0127	TPM4	tropomyosin 4	NM_001145160; NM_003290; ENST00000300933; ENST00000344824; ENST00000586193; ENST00000586499; ENST00000586833; ENST00000587201; ENST00000588032; ENST00000588410; ENST00000588483; ENST00000588507; ENST00000589897; ENST00000590180; ENST00000591226; ENST00000591645; ENST00000592138; ENST00000592822; BC002827; BC037576; BC067225; OTTHUMT00000459672; OTTHUMT00000459673; OTTHUMT00000460156; OTTHUMT00000…	Homo sapiens tropomyosin 4 (TPM4), transcript variant Tpm4.1, mRNA.; Homo sapiens tropomyosin 4 (TPM4), transcript variant Tpm4.2, mRNA.; tropomyosin 4 [gene_biotype:protein_coding transcript_biotype:protein_coding]; tropomyosin 4 [gene_biotype:protein_coding transcript_biotype:retained_intron]; tropomyosin 4 [gene_biotype:protein_coding transcript_biotype:nonsense_mediated_decay]; tropomyosin 4 …
TC1900008689.hg.1	9.88	8.69	2.28	0.0105	PPP2R1A	protein phosphatase 2, regulatory subunit A, alpha	NM_014225; NR_033500; ENST00000322088; ENST00000391791; ENST00000454220; ENST00000462047; ENST00000462990; ENST00000468280; ENST00000473455; ENST00000473820; ENST00000477989; ENST00000490868; ENST00000495876; ENST00000628959; BC001537; OTTHUMT00000267967; OTTHUMT00000267969; OTTHUMT00000267970; OTTHUMT00000267971; OTTHUMT00000267972; OTTHUMT00000267973; OTTHUMT00000267974; OTTHUMT00000267975; OTT…	Homo sapiens protein phosphatase 2, regulatory subunit A, alpha (PPP2R1A), transcript variant 1, mRNA.; Homo sapiens protein phosphatase 2, regulatory subunit A, alpha (PPP2R1A), transcript variant 2, non-coding RNA.; protein phosphatase 2, regulatory subunit A, alpha [gene_biotype:protein_coding transcript_biotype:protein_coding]; protein phosphatase 2, regulatory subunit A, alpha [gene_biotype:…
TC0600014139.hg.1	11.3	10.12	2.28	0.033	PRIM2	primase, DNA, polypeptide 2 (58kDa)	NM_000947; NM_001282487; NM_001282488; ENST00000274891; ENST00000370687; ENST00000419977; ENST00000470638; ENST00000490313; ENST00000550475; ENST00000615550; BC064931; OTTHUMT00000043468; OTTHUMT00000043469; OTTHUMT00000043470; OTTHUMT00000043471; OTTHUMT00000043472; OTTHUMT00000404336; OTTHUMT00000404460; CCDS75476.1; CCDS75477.1; hsa_circ_0002709; hsa_circ_0003087; hsa_circ_0004233; hsa_circ_00…	Homo sapiens primase, DNA, polypeptide 2 (58kDa) (PRIM2), transcript variant 1, mRNA.; Homo sapiens primase, DNA, polypeptide 2 (58kDa) (PRIM2), transcript variant 2, mRNA.; Homo sapiens primase, DNA, polypeptide 2 (58kDa) (PRIM2), transcript variant 3, mRNA.; primase, DNA, polypeptide 2 (58kDa) [gene_biotype:protein_coding transcript_biotype:protein_coding]; primase, DNA, polypeptide 2 (58kDa) […
TC0100013552.hg.1	4.89	3.7	2.28	0.0003	SNORD103C	small nucleolar RNA, C/D box 103C	NR_003066; NONHSAT002077; NR_003066.1:1..75:ncRNA	Homo sapiens small nucleolar RNA, C/D box 85 (SNORD85), small nucleolar RNA.; Non-coding transcript identified by NONCODE; small nucleolar RNA, C/D box 85 (SNORD85), small nucleolar RNA.
TC1000010276.hg.1	6.8	5.61	2.28	0.001	NRP1	Transcript Identified by AceView, Entrez Gene ID(s) 8829	NRP1.vdAug10-unspliced	Transcript Identified by AceView, Entrez Gene ID(s) 8829
TC0300010508.hg.1	4.84	3.65	2.28	0.0125	RNU6-788P	RNA, U6 small nuclear 788, pseudogene [Source:HGNC Symbol;Acc:HGNC:47751]	uc062hmn.1; ENST00000390967; NONHSAT088679	RNA, U6 small nuclear 788, pseudogene [Source:HGNC Symbol;Acc:HGNC:47751]; RNA, U6 small nuclear 788, pseudogene [gene_biotype:snRNA transcript_biotype:snRNA]; Non-coding transcript identified by NONCODE
TC0100017060.hg.1	8.79	7.61	2.28	0.0473	DSTYK	dual serine/threonine and tyrosine protein kinase	NM_015375; NM_199462; ENST00000367161; ENST00000367162; ENST00000615388; BC053627; BC060870; BC072406; BC117411; BC143603; OTTHUMT00000090075; OTTHUMT00000090345; CCDS1451.1; CCDS1452.1; hsa_circ_0016179; hsa_circ_0016180; hsa_circ_0016181; hsa_circ_0016182; hsa_circ_0016183; hsa_circ_0016184; hsa_circ_0016185; hsa_circ_0016186; hsa_circ_0016187; hsa_circ_0016188; hsa_circ_0016189; hsa_circ_00161…	Homo sapiens dual serine/threonine and tyrosine protein kinase (DSTYK), transcript variant 1, mRNA.; Homo sapiens dual serine/threonine and tyrosine protein kinase (DSTYK), transcript variant 2, mRNA.; dual serine/threonine and tyrosine protein kinase [gene_biotype:protein_coding transcript_biotype:protein_coding]; Homo sapiens dual serine/threonine and tyrosine protein kinase, mRNA (cDNA clone M…
TC2000007766.hg.1	4.94	3.75	2.28	0.0061	speyvo	Transcript Identified by AceView	speyvo.aAug10-unspliced	Transcript Identified by AceView
TC1300007100.hg.1	7.98	6.79	2.28	0.0079	COX17P1	COX17, cytochrome c oxidase copper chaperone pseudogene 1 [Source:HGNC Symbol;Acc:HGNC:24341]	ENST00000378775; NONHSAT033661; NONHSAT140126; OTTHUMT00000044819	COX17 cytochrome c oxidase copper chaperone pseudogene 1 [gene_biotype:processed_pseudogene transcript_biotype:processed_pseudogene]; Non-coding transcript identified by NONCODE; Non-coding transcript identified by NONCODE: Linc; COX17 cytochrome c oxidase assembly homolog (S. cerevisiae) pseudogene (COX17)[gene_biotype:processed_pseudogene transcript_biotype:processed_pseudogene]
TC0800010608.hg.1	6.15	4.96	2.27	0.0036	goyworbu	Transcript Identified by AceView	goyworbu.aAug10-unspliced	Transcript Identified by AceView
TC1100006495.hg.1	11.18	9.99	2.27	0.0434	TSPAN4	tetraspanin 4	NM_001025234; NM_001025235; NM_001025236; NM_001025237; NM_001025238; NM_001025239; NM_003271; ENST00000346501; ENST00000397396; ENST00000397397; ENST00000397404; ENST00000397406; ENST00000397408; ENST00000397411; ENST00000409531; ENST00000409543; ENST00000464987; ENST00000468468; ENST00000494815; ENST00000524895; ENST00000525201; ENST00000525334; ENST00000526055; ENST00000527644; ENST00000529566…	Homo sapiens tetraspanin 4 (TSPAN4), transcript variant 2, mRNA.; Homo sapiens tetraspanin 4 (TSPAN4), transcript variant 3, mRNA.; Homo sapiens tetraspanin 4 (TSPAN4), transcript variant 4, mRNA.; Homo sapiens tetraspanin 4 (TSPAN4), transcript variant 1, mRNA.; Homo sapiens tetraspanin 4 (TSPAN4), transcript variant 6, mRNA.; Homo sapiens tetraspanin 4 (TSPAN4), transcript variant 7, mRNA.; Hom…
TC1500007107.hg.1	8.67	7.49	2.27	0.0325	SORD	sorbitol dehydrogenase	NM_003104; NR_034039; ENST00000267814; ENST00000558574; ENST00000558580; ENST00000558789; ENST00000559230; ENST00000559562; ENST00000560488; BC021085; BC025295; OTTHUMT00000254033; OTTHUMT00000416189; OTTHUMT00000416190; OTTHUMT00000416191; OTTHUMT00000416192; OTTHUMT00000416193; OTTHUMT00000416194; CCDS10116.1; hsa_circ_0035112; uc001zul.5; uc059irl.1; uc059irm.1; uc059irn.1; uc059irq.1; uc059ir…	Homo sapiens sorbitol dehydrogenase (SORD), transcript variant 1, mRNA.; Homo sapiens sorbitol dehydrogenase (SORD), transcript variant 2, non-coding RNA.; sorbitol dehydrogenase [gene_biotype:protein_coding transcript_biotype:protein_coding]; sorbitol dehydrogenase [gene_biotype:protein_coding transcript_biotype:retained_intron]; sorbitol dehydrogenase [gene_biotype:protein_coding transcript_bio…
TC0700013119.hg.1	6.21	5.02	2.27	0.0137	XRCC2	X-ray repair complementing defective repair in Chinese hamster cells 2	NM_005431; ENST00000359321; ENST00000495707; BC042137; OTTHUMT00000322783; OTTHUMT00000322784; CCDS5933.1; uc003wld.4; uc064jna.1; XRCC2.aAug10	Homo sapiens X-ray repair complementing defective repair in Chinese hamster cells 2 (XRCC2), mRNA.; X-ray repair complementing defective repair in Chinese hamster cells 2 [gene_biotype:protein_coding transcript_biotype:protein_coding]; X-ray repair complementing defective repair in Chinese hamster cells 2 [gene_biotype:protein_coding transcript_biotype:processed_transcript]; Homo sapiens X-ray re…
TC0300013764.hg.1	9.18	8	2.27	0.0029	snonawbo	Transcript Identified by AceView	snonawbo.aAug10-unspliced	Transcript Identified by AceView
TC0300009603.hg.1	5.88	4.69	2.27	0.001	rerleebu	Transcript Identified by AceView	rerleebu.aAug10-unspliced	Transcript Identified by AceView
TC0300011411.hg.1	6	4.82	2.27	0.0174	perverbo	Transcript Identified by AceView	perverbo.aAug10-unspliced	Transcript Identified by AceView
TC0700008331.hg.1	5.71	4.52	2.27	0.0038	narsheyby	Transcript Identified by AceView	narsheyby.aAug10-unspliced	Transcript Identified by AceView
TC1800007073.hg.1	5.15	3.97	2.27	0.0017	RP11-158H5.2	TEC	ENST00000624194; OTTHUMT00000442408; uc060olc.1	N/A; TEC
TC0200012301.hg.1	5.45	4.27	2.26	0.0046	RNU6-851P	RNA, U6 small nuclear 851, pseudogene [Source:HGNC Symbol;Acc:HGNC:47814]	uc061ikc.1; ENST00000384565; NONHSAT070206	RNA, U6 small nuclear 851, pseudogene [Source:HGNC Symbol;Acc:HGNC:47814]; RNA, U6 small nuclear 851, pseudogene [gene_biotype:snRNA transcript_biotype:snRNA]; Non-coding transcript identified by NONCODE
TC0100017279.hg.1	5.71	4.54	2.26	0.0092	AL592063.1		uc031vnf.2; ENST00000408099; NONHSAT009424	N/A; ncrna:novel chromosome:GRCh38:1:213609696:213609840:-1 gene:ENSG00000221026 gene_biotype:miRNA transcript_biotype:miRNA; Non-coding transcript identified by NONCODE
TC0200015319.hg.1	5.92	4.74	2.26	0.0041			NONHSAT076183	Non-coding transcript identified by NONCODE
TC0200010438.hg.1	12.16	10.98	2.26	0.0035	NDUFB3	NADH dehydrogenase (ubiquinone) 1 beta subcomplex, 3, 12kDa	NM_001257102; NM_002491; ENST00000237889; ENST00000433898; ENST00000450023; ENST00000454214; BC018183; OTTHUMT00000256277; OTTHUMT00000336721; OTTHUMT00000336722; OTTHUMT00000336723; CCDS2336.1; uc002uwx.6; uc031rqp.3; uc061rhu.1; uc061rhv.1	Homo sapiens NADH dehydrogenase (ubiquinone) 1 beta subcomplex, 3, 12kDa (NDUFB3), transcript variant 2, mRNA.; Homo sapiens NADH dehydrogenase (ubiquinone) 1 beta subcomplex, 3, 12kDa (NDUFB3), transcript variant 1, mRNA.; NADH dehydrogenase (ubiquinone) 1 beta subcomplex, 3, 12kDa [gene_biotype:protein_coding transcript_biotype:protein_coding]; Homo sapiens NADH dehydrogenase (ubiquinone) 1 bet…
TC0200013343.hg.1	5.54	4.36	2.26	0.009	RP11-1399P15.1; skeeklee	novel transcript; Transcript Identified by AceView	ENST00000608142.1; OTTHUMT00000471978; skeeklee.aAug10-unspliced; uc061loo.1; ENST00000608142; HG494274.1:1..540:ncRNA	N/A; novel transcript; Transcript Identified by AceView; havana:known chromosome:GRCh38:2:87477495:87478034:-1 gene:ENSG00000273445 gene_biotype:antisense transcript_biotype:antisense; long non-coding RNA OTTHUMT00000471978.1 (RP11-1399P15.1 gene
TC1200011907.hg.1	4.72	3.54	2.26	0.0004	HMGA1P3	high mobility group AT-hook 1 pseudogene 3	OTTHUMT00000404602; ENST00000549577	high mobility group AT-hook 1 pseudogene 3[gene_biotype:processed_pseudogene transcript_biotype:processed_pseudogene]; high mobility group AT-hook 1 pseudogene 3 [gene_biotype:processed_pseudogene transcript_biotype:processed_pseudogene]
TC1200010299.hg.1	7.22	6.04	2.26	0.033	H3F3C	H3 histone, family 3C	NM_001013699; ENST00000340398; BC066906; OTTHUMT00000349653; uc001rkr.3; CCDS31769.1	Homo sapiens H3 histone, family 3C (H3F3C), mRNA.; H3 histone, family 3C [gene_biotype:protein_coding transcript_biotype:protein_coding]; Homo sapiens histone H3-like, mRNA (cDNA clone MGC:87082 IMAGE:5267388), complete cds.; H3 histone, family 3C[gene_biotype:protein_coding transcript_biotype:protein_coding]; H3 histone, family 3C [Source:HGNC Symbol;Acc:HGNC:33164]
TC0200008953.hg.1	6.19	5.02	2.26	0.0048	stergorbu	Transcript Identified by AceView	stergorbu.aAug10-unspliced	Transcript Identified by AceView
TC1900008695.hg.1	6.86	5.68	2.26	0.0166	zoybly	Transcript Identified by AceView	zoybly.aAug10-unspliced	Transcript Identified by AceView
TC1500007706.hg.1	4.87	3.7	2.26	0.0147			T118788	Transcript identified by MiTranscriptome: lncrna
TC0X00010399.hg.1	6.22	5.05	2.26	0.0011	BEX1	brain expressed X-linked 1	NM_018476; ENST00000372728; BC126427; BC126429; OTTHUMT00000058925; CCDS35354.1; uc004ejt.2; NONHSAT138018	Homo sapiens brain expressed, X-linked 1 (BEX1), mRNA.; brain expressed, X-linked 1 [gene_biotype:protein_coding transcript_biotype:protein_coding]; Homo sapiens brain expressed, X-linked 1, mRNA (cDNA clone MGC:161705 IMAGE:8992143), complete cds.; Homo sapiens brain expressed, X-linked 1, mRNA (cDNA clone MGC:161707 IMAGE:8992145), complete cds.; brain expressed, X-linked 1[gene_biotype:protein…
TC1000009612.hg.1	13.45	12.28	2.26	0.0054	KLF6	Kruppel-like factor 6	NM_001160124; NM_001160125; NM_001300; NR_027653; ENST00000173785; ENST00000380946; ENST00000461124; ENST00000469435; ENST00000492125; ENST00000497571; ENST00000542957; BC000311; OTTHUMT00000046495; OTTHUMT00000046496; OTTHUMT00000046497; OTTHUMT00000046498; OTTHUMT00000046499; OTTHUMT00000046500; CCDS53490.1; CCDS7060.1; hsa_circ_0017515; hsa_circ_0017516; hsa_circ_0017517; KLF6.gAug10; uc001iha…	Homo sapiens Kruppel-like factor 6 (KLF6), transcript variant B, mRNA.; Homo sapiens Kruppel-like factor 6 (KLF6), transcript variant C, mRNA.; Homo sapiens Kruppel-like factor 6 (KLF6), transcript variant A, mRNA.; Homo sapiens Kruppel-like factor 6 (KLF6), transcript variant D, non-coding RNA.; Kruppel-like factor 6 [gene_biotype:protein_coding transcript_biotype:processed_transcript]; Kruppel-…
TC0200016581.hg.1	8.21	7.04	2.26	0.0294	C2orf88	chromosome 2 open reading frame 88	NM_001042519; NM_001042520; NM_001042521; NM_032321; ENST00000340623; ENST00000396974; ENST00000409545; ENST00000409870; ENST00000443551; ENST00000450357; ENST00000490033; BC005083; OTTHUMT00000334953; OTTHUMT00000334954; OTTHUMT00000334955; OTTHUMT00000334956; OTTHUMT00000334957; OTTHUMT00000334958; OTTHUMT00000334959; uc002urs.3; CCDS42792.1; uc002urq.4; uc002urt.4; uc061qqh.1; uc061qqi.1; uc06…	Homo sapiens chromosome 2 open reading frame 88 (C2orf88), transcript variant 1, mRNA.; Homo sapiens chromosome 2 open reading frame 88 (C2orf88), transcript variant 3, mRNA.; Homo sapiens chromosome 2 open reading frame 88 (C2orf88), transcript variant 2, mRNA.; Homo sapiens chromosome 2 open reading frame 88 (C2orf88), transcript variant 4, mRNA.; chromosome 2 open reading frame 88 [gene_biotyp…
TC0500011464.hg.1	10.79	9.61	2.25	0.0003	NR2F1-AS1	NR2F1 antisense RNA 1	NR_021490; NR_021491; NR_109818; NR_109819; NR_109820; NR_109821; NR_109822; NR_109823; NR_109824; NR_109825; ENST00000503134; ENST00000504474; ENST00000507963; ENST00000510254; ENST00000513055; ENST00000606165; ENST00000606188; ENST00000606233; ENST00000606696; ENST00000606739; ENST00000607112; ENST00000607195; ENST00000607797; ENST00000607831; ENST00000503134.1; ENST00000504474.1; ENST000005079…	Homo sapiens NR2F1 antisense RNA 1 (NR2F1-AS1), transcript variant 3, long non-coding RNA.; Homo sapiens NR2F1 antisense RNA 1 (NR2F1-AS1), transcript variant 2, long non-coding RNA.; Homo sapiens NR2F1 antisense RNA 1 (NR2F1-AS1), transcript variant 4, long non-coding RNA.; Homo sapiens NR2F1 antisense RNA 1 (NR2F1-AS1), transcript variant 5, long non-coding RNA.; Homo sapiens NR2F1 antisense RN…
TC1500009271.hg.1	7.89	6.72	2.25	0.0016	SORD2P	sorbitol dehydrogenase 2, pseudogene [Source:HGNC Symbol;Acc:HGNC:49919]	ENST00000558556; ENST00000561384; ENST00000562107; ENST00000564140; NONHSAT042196; NONHSAT042197; OTTHUMT00000416181; OTTHUMT00000416182; OTTHUMT00000436018; OTTHUMT00000436019; TCONS_l2_00009081; TCONS_l2_00009082; TCONS_l2_00009083	sorbitol dehydrogenase 2, pseudogene [gene_biotype:transcribed_unprocessed_pseudogene transcript_biotype:transcribed_unprocessed_pseudogene]; sorbitol dehydrogenase 2, pseudogene [gene_biotype:transcribed_unprocessed_pseudogene transcript_biotype:processed_transcript]; sorbitol dehydrogenase 2, pseudogene [gene_biotype:transcribed_unprocessed_pseudogene transcript_biotype:retained_intron]; Non-co…
TC1700011116.hg.1	9.55	8.38	2.25	0.015	seywee	Transcript Identified by AceView	seywee.aAug10	Transcript Identified by AceView
TC0200010429.hg.1	5.38	4.21	2.25	0.0222	LOC391472	Transcript Identified by AceView, Entrez Gene ID(s) 391472	LOC391472.aAug10-unspliced	Transcript Identified by AceView, Entrez Gene ID(s) 391472
TC1000010022.hg.1	12.83	11.66	2.25	0.0395	PIP4K2A	phosphatidylinositol-5-phosphate 4-kinase, type II, alpha	NM_005028; ENST00000323883; ENST00000376573; ENST00000422321; ENST00000432610; ENST00000474335; ENST00000545335; ENST00000604912; BC018034; OTTHUMT00000047193; OTTHUMT00000047194; OTTHUMT00000047195; OTTHUMT00000047196; OTTHUMT00000468419; OTTHUMT00000468420; OTTHUMT00000468421; CCDS7141.1; hsa_circ_0003583; hsa_circ_0003826; hsa_circ_0005318; hsa_circ_0017966; hsa_circ_0017967; hsa_circ_0017968;…	Homo sapiens phosphatidylinositol-5-phosphate 4-kinase, type II, alpha (PIP4K2A), mRNA.; phosphatidylinositol-5-phosphate 4-kinase, type II, alpha [gene_biotype:protein_coding transcript_biotype:protein_coding]; phosphatidylinositol-5-phosphate 4-kinase, type II, alpha [gene_biotype:protein_coding transcript_biotype:processed_transcript]; Homo sapiens phosphatidylinositol-5-phosphate 4-kinase, ty…
TC0800010382.hg.1	17.88	16.71	2.25	0.0205	SNAI2	snail family zinc finger 2	NM_003068; ENST00000020945; ENST00000396822; BC014890; BC015895; OTTHUMT00000313873; CCDS6146.1; uc003xqp.5; uc064mrw.1	Homo sapiens snail family zinc finger 2 (SNAI2), mRNA.; snail family zinc finger 2 [gene_biotype:protein_coding transcript_biotype:protein_coding]; Homo sapiens snail homolog 2 (Drosophila), mRNA (cDNA clone MGC:10182 IMAGE:3908245), complete cds.; Homo sapiens snail homolog 2 (Drosophila), mRNA (cDNA clone MGC:17388 IMAGE:3911047), complete cds.; snail homolog 2 (Drosophila)[gene_biotype:protein…
TC0500006649.hg.1	7.49	6.32	2.25	0.0044	pleyger	Transcript Identified by AceView	pleyger.aAug10-unspliced	Transcript Identified by AceView
TC1700010654.hg.1	7.79	6.62	2.25	0.0033	KRTAP2-4	keratin associated protein 2-4	NM_033184; ENST00000394015; BC101147; BC101148; BC101149; OTTHUMT00000257698; uc002hvy.3; CCDS32648.1	Homo sapiens keratin associated protein 2-4 (KRTAP2-4), mRNA.; keratin associated protein 2-4 [gene_biotype:protein_coding transcript_biotype:protein_coding]; Homo sapiens keratin associated protein 2-4, mRNA (cDNA clone MGC:119882 IMAGE:40015180), complete cds.; Homo sapiens keratin associated protein 2-4, mRNA (cDNA clone MGC:119884 IMAGE:40015187), complete cds.; Homo sapiens keratin associate…
TC0800008784.hg.1	5.5	4.33	2.24	0.0148	KIAA0196-AS1; RP11-6D1.5	KIAA0196 antisense RNA 1 [Source:HGNC Symbol;Acc:HGNC:43440]; novel transcript	ENST00000519140.1; OTTHUMT00000381376; uc064qbo.1; ENST00000519140; HG501664.1:1..587:ncRNA; NONHSAT128954	KIAA0196 antisense RNA 1 [Source:HGNC Symbol;Acc:HGNC:43440]; novel transcript; KIAA0196 antisense RNA 1 [gene_biotype:antisense transcript_biotype:antisense]; long non-coding RNA OTTHUMT00000381376.1 (RP11-6D1.5 gene; Non-coding transcript identified by NONCODE: Antisense
TC0200015515.hg.1	7.57	6.4	2.24	0.0046	AC007383.6		ENST00000445875; NONHSAT076553; OTTHUMT00000336445	havana:known chromosome:GRCh38:2:206236236:206236871:-1 gene:ENSG00000159186 gene_biotype:processed_pseudogene transcript_biotype:processed_pseudogene; Non-coding transcript identified by NONCODE; Non-coding transcript identified by NONCODE: Linc; ATP synthase, H+ transporting, mitochondrial F1 complex, O subunit (ATP5O) pseudogene[gene_biotype:processed_pseudogene transcript_biotype:processed_ps…
TC2000007663.hg.1	6.27	5.11	2.24	0.0096			T219579	Transcript identified by MiTranscriptome
TC0200016679.hg.1	8.76	7.6	2.24	0.0277	SERTAD2	SERTA domain containing 2	NM_014755; ENST00000313349; BC074788; BC074789; BC101639; BC101641; OTTHUMT00000327322; CCDS33210.1; hsa_circ_0054964; SERTAD2.aAug10; uc002sde.3	Homo sapiens SERTA domain containing 2 (SERTAD2), mRNA.; SERTA domain containing 2 [gene_biotype:protein_coding transcript_biotype:protein_coding]; Homo sapiens SERTA domain containing 2, mRNA (cDNA clone MGC:104110 IMAGE:30915563), complete cds.; Homo sapiens SERTA domain containing 2, mRNA (cDNA clone MGC:103952 IMAGE:30915346), complete cds.; Homo sapiens SERTA domain containing 2, mRNA (cDNA …
TC14_GL000009v2_random00006450.hg.1	6.97	5.82	2.23	0.0022	leerobu	Transcript Identified by AceView	leerobu.aAug10-unspliced	Transcript Identified by AceView
TC2000008225.hg.1	6.33	5.18	2.23	0.0039	SF3A3P1	splicing factor 3a, subunit 3 pseudogene 1	OTTHUMT00000077738; ENST00000446317	splicing factor 3a, subunit 3 pseudogene 1[gene_biotype:processed_pseudogene transcript_biotype:processed_pseudogene]; splicing factor 3a, subunit 3 pseudogene 1 [gene_biotype:processed_pseudogene transcript_biotype:processed_pseudogene]
TC0300012101.hg.1	6.18	5.03	2.23	0.0101	mamara	Transcript Identified by AceView	mamara.aAug10-unspliced	Transcript Identified by AceView
TC0X00007537.hg.1	6.67	5.51	2.23	0.049	KIF4A	kinesin family member 4A	NM_012310; ENST00000374403; ENST00000485406; BC050548; OTTHUMT00000057068; OTTHUMT00000057069; CCDS14401.1; hsa_circ_0001925; hsa_circ_0004278; hsa_circ_0007255; hsa_circ_0007522; hsa_circ_0090944; hsa_circ_0090945; hsa_circ_0090946; hsa_circ_0090947; hsa_circ_0090948; hsa_circ_0090949; hsa_circ_0090950; hsa_circ_0090951; hsa_circ_0090952; hsa_circ_0090953; hsa_circ_0090954; hsa_circ_0090955; hsa…	Homo sapiens kinesin family member 4A (KIF4A), mRNA.; kinesin family member 4A [gene_biotype:protein_coding transcript_biotype:protein_coding]; kinesin family member 4A [gene_biotype:protein_coding transcript_biotype:processed_transcript]; Homo sapiens kinesin family member 4A, mRNA (cDNA clone MGC:57639 IMAGE:4538604), complete cds.; kinesin family member 4A[gene_biotype:protein_coding transcrip…
TC2100007060.hg.1	4.72	3.56	2.23	0.0005			NONHSAT081994	Non-coding transcript identified by NONCODE; Non-coding transcript identified by NONCODE: Antisense
TC0200007302.hg.1	5.04	3.89	2.23	0.0157	AC018693.6	putative novel transcript	ENST00000442829.1; OTTHUMT00000331473; uc061ijv.1; ENST00000442829; HG493881.1:1..550:ncRNA; NONHSAT070205	N/A; putative novel transcript; havana:known chromosome:GRCh38:2:38861720:38863133:1 gene:ENSG00000225284 gene_biotype:antisense transcript_biotype:antisense; long non-coding RNA OTTHUMT00000331473.1 (AC018693.6 gene; Non-coding transcript identified by NONCODE: Antisense
TC0700009880.hg.1	5.3	4.15	2.22	0.0008			NONHSAT124471	Non-coding transcript identified by NONCODE; Non-coding transcript identified by NONCODE: Linc
TC2000008027.hg.1	5.85	4.7	2.22	0.0004	NTSR1	neurotensin receptor 1 (high affinity)	NM_002531; ENST00000370501; ENST00000482259; OTTHUMT00000080061; OTTHUMT00000080062; uc002ydf.3; CCDS13502.1; uc061yjl.1	Homo sapiens neurotensin receptor 1 (high affinity) (NTSR1), mRNA.; neurotensin receptor 1 (high affinity) [gene_biotype:protein_coding transcript_biotype:protein_coding]; neurotensin receptor 1 (high affinity) [gene_biotype:protein_coding transcript_biotype:processed_transcript]; neurotensin receptor 1 (high affinity)[gene_biotype:protein_coding transcript_biotype:protein_coding]; neurotensin re…
TC1300007104.hg.1	8.51	7.35	2.22	0.0362	LRCH1	leucine-rich repeats and calponin homology (CH) domain containing 1	NM_001164211; NM_001164213; NM_015116; ENST00000311191; ENST00000389797; ENST00000389798; ENST00000443945; ENST00000463929; ENST00000478412; BC112937; BC117472; BC143883; OTTHUMT00000044824; OTTHUMT00000044825; OTTHUMT00000354617; OTTHUMT00000354618; OTTHUMT00000354619; OTTHUMT00000354620; CCDS31972.1; CCDS53865.1; CCDS53866.1; hsa_circ_0002215; hsa_circ_0030199; hsa_circ_0030200; hsa_circ_003020…	Homo sapiens leucine-rich repeats and calponin homology (CH) domain containing 1 (LRCH1), transcript variant 1, mRNA.; Homo sapiens leucine-rich repeats and calponin homology (CH) domain containing 1 (LRCH1), transcript variant 3, mRNA.; Homo sapiens leucine-rich repeats and calponin homology (CH) domain containing 1 (LRCH1), transcript variant 2, mRNA.; leucine-rich repeats and calponin homology…
TC1600008051.hg.1	9.28	8.13	2.22	0.0269	RPS27P27	ribosomal protein S27 pseudogene 27	OTTHUMT00000350312; ENST00000498779; NONHSAT142885	ribosomal protein S27 pseudogene 27[gene_biotype:processed_pseudogene transcript_biotype:processed_pseudogene]; ribosomal protein S27 pseudogene 27 [gene_biotype:processed_pseudogene transcript_biotype:processed_pseudogene]; Non-coding transcript identified by NONCODE; Non-coding transcript identified by NONCODE: Linc
TC0X00008299.hg.1	5.09	3.94	2.22	0.0418			T379519	Transcript identified by MiTranscriptome
TC0200013887.hg.1	9.38	8.23	2.22	0.0411	AC108463.2		ENST00000450258; NONHSAT073619; OTTHUMT00000332140	havana:known chromosome:GRCh38:2:111203964:111206215:-1 gene:ENSG00000227992 gene_biotype:processed_pseudogene transcript_biotype:processed_pseudogene; Non-coding transcript identified by NONCODE; Non-coding transcript identified by NONCODE: Linc; pseudogene similar to part of ubiquitin carboxyl-terminal hydrolase L5 UCHL5[gene_biotype:processed_pseudogene transcript_biotype:processed_pseudogene]
TC1700011460.hg.1	10.2	9.05	2.22	0.0029	MINOS1P2	mitochondrial inner membrane organizing system 1 pseudogene 2	OTTHUMT00000469366; ENST00000604003; NONHSAT055306	mitochondrial inner membrane organizing system 1 pseudogene 2[gene_biotype:processed_pseudogene transcript_biotype:processed_pseudogene]; mitochondrial inner membrane organizing system 1 pseudogene 2 [gene_biotype:processed_pseudogene transcript_biotype:processed_pseudogene]; Non-coding transcript identified by NONCODE; Non-coding transcript identified by NONCODE: Linc
TC1100010952.hg.1	5.89	4.74	2.22	0.0217	GLYATL2	glycine-N-acyltransferase-like 2	NM_145016; ENST00000287275; ENST00000532258; ENST00000533636; BC016789; BC021682; OTTHUMT00000394599; OTTHUMT00000394600; OTTHUMT00000394601; CCDS41649.1; uc001nnd.6; uc009ymq.5; uc058bpx.1	Homo sapiens glycine-N-acyltransferase-like 2 (GLYATL2), mRNA.; glycine-N-acyltransferase-like 2 [gene_biotype:protein_coding transcript_biotype:protein_coding]; glycine-N-acyltransferase-like 2 [gene_biotype:protein_coding transcript_biotype:processed_transcript]; Homo sapiens glycine-N-acyltransferase-like 2, mRNA (cDNA clone MGC:24011 IMAGE:4091916), complete cds.; Homo sapiens glycine-N-acylt…
TC1000011709.hg.1	6.28	5.14	2.21	0.0034	klorglerbu	Transcript Identified by AceView	klorglerbu.aAug10-unspliced	Transcript Identified by AceView
TC0100018258.hg.1	7.1	5.96	2.21	0.0006	RP5-1160K1.3	novel transcript	ENST00000436416.1; OTTHUMT00000032199; uc057izs.1; ENST00000436416; LN607882.1:1..596:ncRNA; NONHSAT005048; TCONS_00000270	N/A; novel transcript; havana:known chromosome:GRCh38:1:109596225:109597781:1 gene:ENSG00000225113 gene_biotype:sense_overlapping transcript_biotype:sense_overlapping; long non-coding RNA OTTHUMT00000032199.1 (RP5-1160K1.3 gene); Non-coding transcript identified by NONCODE: Linc; gene_id XLOC_000337; transcript_id TCONS_00000270; oId ENST00000436416; linc_name linc-AMPD2-1; tss_id TSS534; class_c…
TC0100007726.hg.1	4.3	3.16	2.21	0.0263			T007619	Transcript identified by MiTranscriptome
TC0700009728.hg.1	5.48	4.33	2.21	0.0362	shyblaw	Transcript Identified by AceView	shyblaw.aAug10-unspliced	Transcript Identified by AceView
TC0200014099.hg.1	6.56	5.42	2.21	0.0199	Y_RNA	Y RNA [Source:RFAM;Acc:RF00019]	ENST00000410535; uc061nlt.1; NONHSAT074039	Y RNA [Source:RFAM;Acc:RF00019]; Non-coding transcript identified by NONCODE
TC0200007996.hg.1	13.67	12.53	2.21	0.0079	AC007881.4		ENST00000437460; NONHSAT071552; OTTHUMT00000331974	havana:known chromosome:GRCh38:2:71178587:71178773:1 gene:ENSG00000233870 gene_biotype:unprocessed_pseudogene transcript_biotype:unprocessed_pseudogene; Non-coding transcript identified by NONCODE; pseudogene similar to part of N-acetylglucosamine kinase (NAGK)[gene_biotype:unprocessed_pseudogene transcript_biotype:unprocessed_pseudogene]
TC0Y00006885.hg.1	5.92	4.78	2.2	0.0177	bybar	Transcript Identified by AceView	bybar.aAug10-unspliced	Transcript Identified by AceView
TC0200012930.hg.1	5.2	4.06	2.2	0.0013	skoyjorbo	Transcript Identified by AceView	skoyjorbo.aAug10-unspliced	Transcript Identified by AceView
TC1500009597.hg.1	11.98	10.84	2.2	0.006	MYO1E	myosin IE	NM_004998; ENST00000288235; ENST00000558182; ENST00000558571; ENST00000558646; ENST00000558814; ENST00000559269; ENST00000559412; ENST00000559489; ENST00000560642; ENST00000560749; BC098392; OTTHUMT00000416024; OTTHUMT00000416025; OTTHUMT00000416026; OTTHUMT00000416027; OTTHUMT00000416028; OTTHUMT00000416029; OTTHUMT00000416030; OTTHUMT00000416031; OTTHUMT00000416032; OTTHUMT00000416033; CCDS3225…	Homo sapiens myosin IE (MYO1E), mRNA.; myosin IE [gene_biotype:protein_coding transcript_biotype:protein_coding]; myosin IE [gene_biotype:protein_coding transcript_biotype:processed_transcript]; myosin IE [gene_biotype:protein_coding transcript_biotype:nonsense_mediated_decay]; myosin IE [gene_biotype:protein_coding transcript_biotype:retained_intron]; Homo sapiens myosin IE, mRNA (cDNA clone MGC…
TC1700010940.hg.1	5.05	3.91	2.2	0.0346			T149378	Transcript identified by MiTranscriptome
TC1800006436.hg.1	5.68	4.54	2.2	0.017			lnc-USP14-1:1; NONHSAT056828; TCONS_00026225	Transcript Originally Identified by LNCipedia; Non-coding transcript identified by NONCODE; Non-coding transcript identified by NONCODE: Linc; gene_id XLOC_012600; transcript_id TCONS_00026225; oId TCONS_00005918; linc_name linc-USP14-1; tss_id TSS19713; class_code u; gene_name linc-USP14-1;
TC0500012673.hg.1	5.89	4.75	2.2	0.0123	GLRXP3	glutaredoxin (thioltransferase) pseudogene 3 [Source:HGNC Symbol;Acc:HGNC:34049]	ENST00000470810; OTTHUMT00000348999	glutaredoxin (thioltransferase) pseudogene 3 [gene_biotype:processed_pseudogene transcript_biotype:processed_pseudogene]; glutaredoxin (thioltransferase) (GLRX) pseudogene[gene_biotype:processed_pseudogene transcript_biotype:processed_pseudogene]
TC1800007832.hg.1	6.68	5.55	2.2	0.0012	RBFA; RBFADN	ribosome binding factor A (putative); RBFA downstream neighbor (non-protein coding)	NM_001171967; NM_024805; NR_103445; ENST00000262197; ENST00000306735; ENST00000586847; ENST00000591612; ENST00000593019; BC014195; BC057772; OTTHUMT00000256436; OTTHUMT00000451053; OTTHUMT00000451054; OTTHUMT00000451055; OTTHUMT00000451057; C18orf22.aAug10; C18orf22.iAug10; C18orf22.nAug10; CCDS12021.1; CCDS54194.1; ENST00000562391.1; ENST00000564686.1; ENST00000566810.1; ENST00000568911.1; OTTHU…	Homo sapiens ribosome binding factor A (putative) (RBFA), transcript variant 2, mRNA.; Homo sapiens ribosome binding factor A (putative) (RBFA), transcript variant 1, mRNA.; Homo sapiens RBFA downstream neighbor (non-protein coding) (RBFADN), long non-coding RNA.; ribosome binding factor A (putative) [gene_biotype:protein_coding transcript_biotype:protein_coding]; ribosome binding factor A (putat…
TC0500013064.hg.1	11.54	10.4	2.2	0.0165	MGAT4B	mannosyl (alpha-1,3-)-glycoprotein beta-1,4-N-acetylglucosaminyltransferase, isozyme B	NM_014275; NM_054013; ENST00000292591; ENST00000337755; ENST00000518168; ENST00000518702; ENST00000518778; ENST00000518867; ENST00000518980; ENST00000519616; ENST00000519836; ENST00000519965; ENST00000520019; ENST00000520134; ENST00000520822; ENST00000520875; ENST00000520918; ENST00000520969; ENST00000521305; ENST00000521855; ENST00000522293; ENST00000522451; ENST00000523108; ENST00000523329; ENS…	Homo sapiens mannosyl (alpha-1,3-)-glycoprotein beta-1,4-N-acetylglucosaminyltransferase, isozyme B (MGAT4B), transcript variant 1, mRNA.; Homo sapiens mannosyl (alpha-1,3-)-glycoprotein beta-1,4-N-acetylglucosaminyltransferase, isozyme B (MGAT4B), transcript variant 2, mRNA.; mannosyl (alpha-1,3-)-glycoprotein beta-1,4-N-acetylglucosaminyltransferase, isozyme B [gene_biotype:protein_coding trans…
TC0300008522.hg.1	4.63	3.5	2.2	0.0398			T249038	Transcript identified by MiTranscriptome
TC0400007560.hg.1	8.66	7.53	2.2	0.0204			NONHSAT096458	Non-coding transcript identified by NONCODE; Non-coding transcript identified by NONCODE: Sense No Exonic
TC1300008628.hg.1	5.08	3.94	2.19	0.0076	flocha	Transcript Identified by AceView	flocha.aAug10-unspliced	Transcript Identified by AceView
TC1900009369.hg.1	10.87	9.73	2.19	0.014	PLIN3	perilipin 3	NM_001164189; NM_001164194; NM_005817; ENST00000221957; ENST00000585479; ENST00000587462; ENST00000589034; ENST00000589163; ENST00000589494; ENST00000592528; BC001590; BC005818; BC007566; BC019278; OTTHUMT00000450436; OTTHUMT00000450437; OTTHUMT00000450438; OTTHUMT00000450439; OTTHUMT00000450440; OTTHUMT00000450441; OTTHUMT00000450442; CCDS12137.1; CCDS59337.1; CCDS59338.1; hsa_circ_0004551; hsa_…	Homo sapiens perilipin 3 (PLIN3), transcript variant 2, mRNA.; Homo sapiens perilipin 3 (PLIN3), transcript variant 3, mRNA.; Homo sapiens perilipin 3 (PLIN3), transcript variant 1, mRNA.; perilipin 3 [gene_biotype:protein_coding transcript_biotype:protein_coding]; Homo sapiens mannose-6-phosphate receptor binding protein 1, mRNA (cDNA clone MGC:2012 IMAGE:2987965), complete cds.; Homo sapiens ma…
TC0700011396.hg.1	10.71	9.58	2.19	0.0243			NONHSAT121268	Non-coding transcript identified by NONCODE; Non-coding transcript identified by NONCODE: Linc
TC1300009163.hg.1	6.15	5.02	2.19	0.0237	MIR548X2	microRNA 548x-2	NR_039692; ENST00000579776; uc032aim.1; LM611320.1:1..100:precursor_RNA; NONHSAT034201; NR_039692.1:1..100:precursor_RNA	Homo sapiens microRNA 548x-2 (MIR548X2), microRNA.; microRNA 548x-2 [gene_biotype:miRNA transcript_biotype:miRNA]; microRNA 548x-2 [Source:HGNC Symbol;Acc:HGNC:41734]; microRNA hsa-mir-548x-2 precursor; Non-coding transcript identified by NONCODE; microRNA 548x-2 precursor.
TC0600013400.hg.1	5	3.87	2.19	0.0426			NONHSAT115308	Non-coding transcript identified by NONCODE
TC0X00010768.hg.1	5.05	3.92	2.18	0.0378			T379846	Transcript identified by MiTranscriptome
TC0900011146.hg.1	9.03	7.9	2.18	0.0264	IKBKAP	inhibitor of kappa light polypeptide gene enhancer in B-cells, kinase complex-associated protein	NM_003640; ENST00000374647; ENST00000467959; ENST00000495759; ENST00000537196; BC033094; OTTHUMT00000053574; OTTHUMT00000053575; OTTHUMT00000053576; CCDS6773.1; hsa_circ_0002420; hsa_circ_0087864; hsa_circ_0087865; hsa_circ_0087866; hsa_circ_0087867; hsa_circ_0087868; hsa_circ_0087869; hsa_circ_0087870; hsa_circ_0087871; hsa_circ_0087872; hsa_circ_0087873; hsa_circ_0087874; hsa_circ_0087875; hsa_…	Homo sapiens inhibitor of kappa light polypeptide gene enhancer in B-cells, kinase complex-associated protein (IKBKAP), mRNA.; inhibitor of kappa light polypeptide gene enhancer in B-cells, kinase complex-associated protein [gene_biotype:protein_coding transcript_biotype:protein_coding]; inhibitor of kappa light polypeptide gene enhancer in B-cells, kinase complex-associated protein [gene_biotype…
TC0900008585.hg.1	5.21	4.08	2.18	0.0021			T365583	Transcript identified by MiTranscriptome
TC0900011634.hg.1	9.94	8.81	2.18	0.026	TRUB2	TruB pseudouridine (psi) synthase family member 2	NM_015679; ENST00000372890; ENST00000460320; ENST00000461180; BC001457; OTTHUMT00000054419; OTTHUMT00000054420; OTTHUMT00000054421; CCDS6897.1; ENST00000608093.1; ENST00000608252.1; hsa_circ_0088775; hsa_circ_0088776; hsa_circ_0088777; hsa_circ_0088778; uc004buq.2; uc064wdm.1; uc064wdn.1; HG502450.1:1..355:ncRNA; HG502451.1:1..361:ncRNA; NONHSAT134941	Homo sapiens TruB pseudouridine (psi) synthase family member 2 (TRUB2), mRNA.; TruB pseudouridine (psi) synthase family member 2 [gene_biotype:protein_coding transcript_biotype:protein_coding]; TruB pseudouridine (psi) synthase family member 2 [gene_biotype:protein_coding transcript_biotype:processed_transcript]; Homo sapiens TruB pseudouridine (psi) synthase homolog 2 (E. coli), mRNA (cDNA clone…
TC0700007227.hg.1	4.99	3.87	2.18	0.0494	zutorbo	Transcript Identified by AceView	zutorbo.aAug10-unspliced	Transcript Identified by AceView
TC0200010329.hg.1	4.95	3.82	2.18	0.0468	stafoybu	Transcript Identified by AceView	stafoybu.aAug10-unspliced	Transcript Identified by AceView
TC0300008323.hg.1	5.87	4.74	2.18	0.0292	babubu	Transcript Identified by AceView	babubu.aAug10-unspliced	Transcript Identified by AceView
TC1100012616.hg.1	6.4	5.28	2.18	0.04	bluspeyby	Transcript Identified by AceView	bluspeyby.aAug10-unspliced	Transcript Identified by AceView
TC0100006551.hg.1	6.31	5.19	2.18	0.0227	loyrawbo	Transcript Identified by AceView	loyrawbo.aAug10-unspliced	Transcript Identified by AceView
TC0400007629.hg.1	5.01	3.89	2.18	0.0023			T265259	Transcript identified by MiTranscriptome
TC2100006877.hg.1	4.89	3.77	2.17	0.0044			T224952	Transcript identified by MiTranscriptome
TC0300006492.hg.1	4.98	3.86	2.17	0.0016	kydarbo	Transcript Identified by AceView	kydarbo.aAug10-unspliced	Transcript Identified by AceView
TC1100009226.hg.1	4.59	3.47	2.17	0.0073	snyjerby	Transcript Identified by AceView	snyjerby.aAug10-unspliced	Transcript Identified by AceView
TC1100008901.hg.1	5.74	4.62	2.17	0.0435			NONHSAT023866	Non-coding transcript identified by NONCODE
TC0800008370.hg.1	11.88	10.76	2.17	0.0177	POLR2K	polymerase (RNA) II (DNA directed) polypeptide K, 7.0kDa	NM_005034; ENST00000353107; ENST00000519765; ENST00000522439; BC000806; BC018157; OTTHUMT00000379849; OTTHUMT00000379850; OTTHUMT00000381697; CCDS6285.1; uc003yjf.4; uc064ozu.1; uc064ozv.1; NONHSAT127973	Homo sapiens polymerase (RNA) II (DNA directed) polypeptide K, 7.0kDa (POLR2K), mRNA.; polymerase (RNA) II (DNA directed) polypeptide K, 7.0kDa [gene_biotype:protein_coding transcript_biotype:protein_coding]; polymerase (RNA) II (DNA directed) polypeptide K, 7.0kDa [gene_biotype:protein_coding transcript_biotype:processed_transcript]; Homo sapiens polymerase (RNA) II (DNA directed) polypeptide K,…
TC0500007395.hg.1	8	6.88	2.17	0.0382	HSPB3	heat shock 27kDa protein 3	NM_006308; ENST00000302005; BC126272; BC132869; OTTHUMT00000214074; uc003jph.2; CCDS3961.1	Homo sapiens heat shock 27kDa protein 3 (HSPB3), mRNA.; heat shock 27kDa protein 3 [gene_biotype:protein_coding transcript_biotype:protein_coding]; Homo sapiens heat shock 27kDa protein 3, mRNA (cDNA clone MGC:161550 IMAGE:8991988), complete cds.; Homo sapiens heat shock 27kDa protein 3, mRNA (cDNA clone MGC:164500 IMAGE:40146891), complete cds.; heat shock 27kDa protein 3[gene_biotype:protein_co…
TC2000008373.hg.1	4.75	3.63	2.17	0.0188			T213623	Transcript identified by MiTranscriptome
TC0100016056.hg.1	5.35	4.24	2.17	0.002	sweerubo	Transcript Identified by AceView	sweerubo.aAug10	Transcript Identified by AceView
TC1400008919.hg.1	15.53	14.41	2.17	0.0193	CFL2	cofilin 2 (muscle)	NM_001243645; NM_021914; NM_138638; NR_028130; NR_028131; ENST00000298159; ENST00000341223; ENST00000422678; ENST00000554470; ENST00000555765; ENST00000556161; BC011444; BC022364; BC022876; OTTHUMT00000073624; OTTHUMT00000276638; OTTHUMT00000276639; OTTHUMT00000409932; OTTHUMT00000409933; OTTHUMT00000409934; CCDS58311.1; CCDS9649.1; CCDS9650.1; CFL2.bAug10; CFL2.dAug10; CFL2.eAug10; CFL2.fAug10; …	Homo sapiens cofilin 2 (muscle) (CFL2), transcript variant 5, mRNA.; Homo sapiens cofilin 2 (muscle) (CFL2), transcript variant 1, mRNA.; Homo sapiens cofilin 2 (muscle) (CFL2), transcript variant 2, mRNA.; Homo sapiens cofilin 2 (muscle) (CFL2), transcript variant 3, non-coding RNA.; Homo sapiens cofilin 2 (muscle) (CFL2), transcript variant 4, non-coding RNA.; cofilin 2 (muscle) [gene_biotype:p…
TC0100012017.hg.1	6.32	5.2	2.17	0.0013	fleysubu	Transcript Identified by AceView	fleysubu.aAug10-unspliced	Transcript Identified by AceView
TC0600009491.hg.1	7.36	6.24	2.17	0.0007	SNORA33	small nucleolar RNA, H/ACA box 33	NR_002436; ENST00000363664; uc063rmd.1; NONHSAT114982	Homo sapiens small nucleolar RNA, H/ACA box 33 (SNORA33), small nucleolar RNA.; small nucleolar RNA, H/ACA box 33 [gene_biotype:snoRNA transcript_biotype:snoRNA]; small nucleolar RNA, H/ACA box 33 [Source:HGNC Symbol;Acc:HGNC:32623]; Non-coding transcript identified by NONCODE
TC1200009561.hg.1	5.77	4.65	2.17	0.0045	meygeeby	Transcript Identified by AceView	meygeeby.aAug10-unspliced	Transcript Identified by AceView
TC0500012975.hg.1	12.08	10.96	2.17	0.0352	DBN1	drebrin 1	NM_004395; NM_080881; ENST00000292385; ENST00000309007; ENST00000393565; ENST00000467054; ENST00000471767; ENST00000472831; ENST00000477391; ENST00000505550; ENST00000506117; ENST00000512501; ENST00000514833; BC000283; BC007281; BC007567; OTTHUMT00000253429; OTTHUMT00000253430; OTTHUMT00000258886; OTTHUMT00000258887; OTTHUMT00000258889; OTTHUMT00000258890; OTTHUMT00000373137; OTTHUMT00000373138; …	Homo sapiens drebrin 1 (DBN1), transcript variant 1, mRNA.; Homo sapiens drebrin 1 (DBN1), transcript variant 2, mRNA.; drebrin 1 [gene_biotype:protein_coding transcript_biotype:protein_coding]; drebrin 1 [gene_biotype:protein_coding transcript_biotype:retained_intron]; Homo sapiens drebrin 1, mRNA (cDNA clone MGC:1517 IMAGE:3356428), complete cds.; Homo sapiens drebrin 1, mRNA (cDNA clone MGC:15…
TC1500007770.hg.1	4.58	3.47	2.17	0.0033			T119043	Transcript identified by MiTranscriptome
TC0200016356.hg.1	5.45	4.34	2.17	0.0228	cheeswoby	Transcript Identified by AceView	cheeswoby.aAug10-unspliced	Transcript Identified by AceView
TC0600012851.hg.1	5.15	4.04	2.17	0.0088	GSTM2P1	glutathione S-transferase mu 2 (muscle) pseudogene 1	NR_002932; GSTM2P1.aAug10-unspliced; ENST00000405166; OTTHUMT00000041812	Homo sapiens glutathione S-transferase mu 2 (muscle) pseudogene 1 (GSTM2P1), non-coding RNA.; Transcript Identified by AceView, Entrez Gene ID(s) 442245, RefSeq ID(s) NR_002932; glutathione S-transferase mu 2 (muscle) pseudogene 1 [gene_biotype:processed_pseudogene transcript_biotype:processed_pseudogene]; glutathione S-transferase M2 (muscle) (GSTM2) pseudogene[gene_biotype:processed_pseudogene …
TC0100009698.hg.1	7.62	6.51	2.16	0.0113			NONHSAT006194	Non-coding transcript identified by NONCODE
TC0300011038.hg.1	8.77	7.66	2.16	0.0146	SLC25A20	solute carrier family 25 (carnitine/acylcarnitine translocase), member 20	NM_000387; ENST00000319017; ENST00000430379; ENST00000440964; ENST00000479050; BC001689; OTTHUMT00000257516; OTTHUMT00000345244; OTTHUMT00000345245; OTTHUMT00000345246; CCDS2779.1; hsa_circ_0065507; uc003cva.5; uc062jma.1; uc062jmb.1; uc062jmc.1; NONHSAT089611	Homo sapiens solute carrier family 25 (carnitine/acylcarnitine translocase), member 20 (SLC25A20), mRNA.; solute carrier family 25 (carnitine/acylcarnitine translocase), member 20 [gene_biotype:protein_coding transcript_biotype:protein_coding]; solute carrier family 25 (carnitine/acylcarnitine translocase), member 20 [gene_biotype:protein_coding transcript_biotype:nonsense_mediated_decay]; solute…
TC0100017420.hg.1	8.17	7.05	2.16	0.0425	DUSP10	dual specificity phosphatase 10	NM_007207; NR_111939; NR_111940; ENST00000366899; ENST00000468085; ENST00000477026; ENST00000494642; BC031405; BC063826; OTTHUMT00000090716; OTTHUMT00000090717; OTTHUMT00000090718; OTTHUMT00000090719; CCDS1528.1; uc001hmy.3; uc057poy.1; uc057poz.1; uc057ppa.1	Homo sapiens dual specificity phosphatase 10 (DUSP10), transcript variant 1, mRNA.; Homo sapiens dual specificity phosphatase 10 (DUSP10), transcript variant 2, non-coding RNA.; Homo sapiens dual specificity phosphatase 10 (DUSP10), transcript variant 3, non-coding RNA.; dual specificity phosphatase 10 [gene_biotype:protein_coding transcript_biotype:protein_coding]; dual specificity phosphatase 1…
TC0200010915.hg.1	4.28	3.17	2.16	0.0005			T208627	Transcript identified by MiTranscriptome
TC0400012768.hg.1	12.8	11.69	2.16	0.0031	FAM200B	family with sequence similarity 200, member B	NM_001145191; ENST00000422728; ENST00000502502; ENST00000502856; ENST00000503600; ENST00000503617; ENST00000504137; ENST00000504823; ENST00000505260; ENST00000506610; ENST00000507305; ENST00000507992; ENST00000508567; ENST00000509022; ENST00000510032; ENST00000510186; ENST00000510920; ENST00000512855; ENST00000513053; ENST00000514803; ENST00000515430; ENST00000515697; ENST00000622362; OTTHUMT0000…	Homo sapiens family with sequence similarity 200, member B (FAM200B), mRNA.; family with sequence similarity 200, member B [gene_biotype:protein_coding transcript_biotype:protein_coding]; family with sequence similarity 200, member B [gene_biotype:protein_coding transcript_biotype:processed_transcript]; family with sequence similarity 200, member B[gene_biotype:protein_coding transcript_biotype:p…
TC1200011370.hg.1	4.65	3.54	2.16	0.0021	fleyblerbu	Transcript Identified by AceView	fleyblerbu.aAug10-unspliced	Transcript Identified by AceView
TC0700012969.hg.1	10.32	9.21	2.16	0.0251			T335283	Transcript identified by MiTranscriptome
TC0600013363.hg.1	5.51	4.4	2.16	0.0152	ployspeebu	Transcript Identified by AceView	ployspeebu.aAug10-unspliced	Transcript Identified by AceView
TC0600008875.hg.1	5.53	4.42	2.16	0.0013	FHL5	four and a half LIM domains 5	NM_001170807; NM_020482; ENST00000326771; ENST00000450218; ENST00000541107; BC021723; BC029490; OTTHUMT00000041559; OTTHUMT00000041560; uc003pot.2; CCDS5035.1; FHL5.aAug10; uc003pos.3; uc063qdy.1	Homo sapiens four and a half LIM domains 5 (FHL5), transcript variant 2, mRNA.; Homo sapiens four and a half LIM domains 5 (FHL5), transcript variant 1, mRNA.; four and a half LIM domains 5 [gene_biotype:protein_coding transcript_biotype:protein_coding]; Homo sapiens four and a half LIM domains 5, mRNA (cDNA clone MGC:33058 IMAGE:4827311), complete cds.; Homo sapiens four and a half LIM domains 5…
TC0700008476.hg.1	5.66	4.55	2.16	0.0056	teesmeybu	Transcript Identified by AceView	teesmeybu.aAug10-unspliced	Transcript Identified by AceView
TC1300009292.hg.1	5.95	4.84	2.16	0.0023			T096455	Transcript identified by MiTranscriptome
TC0100008802.hg.1	5.51	4.4	2.15	0.0082	slaneebu	Transcript Identified by AceView	slaneebu.aAug10-unspliced	Transcript Identified by AceView
TC2200006823.hg.1	5.74	4.63	2.15	0.0281	AP000361.2		ENST00000415639; NONHSAT083839; OTTHUMT00000320956	havana:known chromosome:GRCh38:22:22988263:22988581:1 gene:ENSG00000237472 gene_biotype:processed_pseudogene transcript_biotype:processed_pseudogene; Non-coding transcript identified by NONCODE; Non-coding transcript identified by NONCODE: Linc; ATP synthase, H+ transporting, mitochondrial F0 complex, subunit F6 (ATP5J) pseudogene[gene_biotype:processed_pseudogene transcript_biotype:processed_pse…
TC0200015991.hg.1	12	10.89	2.15	0.0098	TPM3P8	tropomyosin 3 pseudogene 8 [Source:HGNC Symbol;Acc:HGNC:39171]	ENST00000330554; OTTHUMT00000332370	tropomyosin 3 pseudogene 8 [gene_biotype:processed_pseudogene transcript_biotype:processed_pseudogene]; tropomyosin 3 (TPM3) pseudogene[gene_biotype:processed_pseudogene transcript_biotype:processed_pseudogene]
TC0200008538.hg.1	7.19	6.09	2.15	0.0137	leekorbu	Transcript Identified by AceView	leekorbu.aAug10-unspliced	Transcript Identified by AceView
TC0200007482.hg.1	8.65	7.55	2.15	0.026	LINC01119; LINC01118	long intergenic non-protein coding RNA 1119; long intergenic non-protein coding RNA 1118	NR_024452; NR_034099; ENST00000409518; ENST00000409912; ENST00000422294; ENST00000468141; ENST00000479311; ENST00000490950; ENST00000495449; OTTHUMT00000329374; OTTHUMT00000329375; OTTHUMT00000329376; OTTHUMT00000329377; OTTHUMT00000329426; OTTHUMT00000329427; OTTHUMT00000329428; uc002rvh.5; uc002rvi.4; uc032nma.2; uc061iwh.1; uc061iwi.1; uc061iwk.1; LN607915.1:1..1588:ncRNA; LN607916.1:1..1023:n…	Homo sapiens long intergenic non-protein coding RNA 1119 (LINC01119), long non-coding RNA.; Homo sapiens long intergenic non-protein coding RNA 1118 (LINC01118), long non-coding RNA.; long intergenic non-protein coding RNA 1118 [gene_biotype:lincRNA transcript_biotype:lincRNA]; long intergenic non-protein coding RNA 1119 [gene_biotype:lincRNA transcript_biotype:lincRNA]; novel transcript; long in…
TC0200014649.hg.1	4.69	3.59	2.15	0.0136			T201213	Transcript identified by MiTranscriptome
TC0300009205.hg.1	6.52	5.41	2.15	0.0343	mofarbu	Transcript Identified by AceView	mofarbu.aAug10-unspliced	Transcript Identified by AceView
TC0400007393.hg.1	4.98	3.88	2.15	0.0071	LVCAT1; RP11-328N19.1	liver cancer-associated transcript 1; novel transcript	NR_131958; NR_131959; ENST00000507639; ENST00000512678; ENST00000507639.1; ENST00000512678.1; OTTHUMT00000360659; OTTHUMT00000360660; uc032thl.2; uc062who.1; HG496876.1:1..708:ncRNA; HG496877.1:1..2622:ncRNA; lnc-GUF1-3:2; NONHSAT096221; NONHSAT096222; NONHSAT096223; NONHSAT096224; TCONS_00007524; TCONS_00007525; TCONS_00008781	Homo sapiens liver cancer-associated transcript 1 (LVCAT1), transcript variant 1, long non-coding RNA.; Homo sapiens liver cancer-associated transcript 1 (LVCAT1), transcript variant 2, long non-coding RNA.; liver cancer-associated transcript 1 [gene_biotype:lincRNA transcript_biotype:lincRNA]; N/A; novel transcript; long non-coding RNA OTTHUMT00000360660.2 (RP11-328N19.1 gene; long non-coding RN…
TC0700011380.hg.1	5.14	4.04	2.15	0.0049	sharzorby	Transcript Identified by AceView	sharzorby.aAug10-unspliced	Transcript Identified by AceView
TC2200007828.hg.1	11.38	10.28	2.14	0.0011	RPL23AP82	ribosomal protein L23a pseudogene 82	NR_026981; NR_026982; hsa_circ_0064016; RPL23AP82.hAug10; ENST00000423888; ENST00000427528; ENST00000462238; ENST00000463325; ENST00000467796; ENST00000480246; ENST00000494075; ENST00000496652; NONHSAT087541; NONHSAT087543; NONHSAT087544; NONHSAT087545; NONHSAT087546; NONHSAT087547; NONHSAT087548; NONHSAT087549; NONHSAT087550; OTTHUMT00000316604; OTTHUMT00000316617; OTTHUMT00000316618; OTTHUMT000…	Homo sapiens ribosomal protein L23a pseudogene 82 (RPL23AP82), transcript variant 1, non-coding RNA.; Homo sapiens ribosomal protein L23a pseudogene 82 (RPL23AP82), transcript variant 2, non-coding RNA.; Salzman2013 ANNOTATED, ncRNA, OVEXON best transcript NR_026981; Transcript Identified by AceView, Entrez Gene ID(s) 284942; ribosomal protein L23a pseudogene 82 [gene_biotype:transcribed_unproces…
TC1300007333.hg.1	4.65	3.55	2.14	0.001			NONHSAT034092	Non-coding transcript identified by NONCODE
TC0600010413.hg.1	5.51	4.41	2.14	0.0257			NONHSAT106292	Non-coding transcript identified by NONCODE
TC1500009601.hg.1	6.22	5.12	2.14	0.0293	plasto	Transcript Identified by AceView	plasto.aAug10-unspliced	Transcript Identified by AceView
TSUnmapped00000629.hg.1	5.22	4.12	2.14	0.0042	IGKV7-3	immunoglobulin kappa variable 7-3 (pseudogene) [Source:HGNC Symbol;Acc:HGNC:5839]	ENST00000632925	immunoglobulin kappa variable 7-3 (pseudogene) [gene_biotype:IG_V_pseudogene transcript_biotype:IG_V_pseudogene]
TC0700010261.hg.1	5.18	4.09	2.14	0.001			T318542	Transcript identified by MiTranscriptome
TC0100018377.hg.1	8.36	7.26	2.14	0.0033	AP006222.2	novel transcript	ENST00000335577.4; ENST00000424587.2; ENST00000442116.1; ENST00000448958.1; OTTHUMT00000007242; OTTHUMT00000007243; OTTHUMT00000007244; OTTHUMT00000007245; uc057aus.1; uc057aut.1; uc057auu.1; uc057auv.1; ENST00000335577; ENST00000424587; ENST00000442116; ENST00000448958; ENST00000450734; HG491508.1:1..1292:ncRNA; HG491509.1:1..1925:ncRNA; HG491510.1:1..2257:ncRNA; HG491511.1:1..510:ncRNA; lnc-FAM…	N/A; novel transcript; havana:known chromosome:GRCh38:1:287517:289370:-1 gene:ENSG00000228463 gene_biotype:lincRNA transcript_biotype:lincRNA; havana:known chromosome:GRCh38:1:266361:297502:-1 gene:ENSG00000228463 gene_biotype:lincRNA transcript_biotype:lincRNA; havana:known chromosome:GRCh38:1:257864:264733:-1 gene:ENSG00000228463 gene_biotype:lincRNA transcript_biotype:lincRNA; havana:known chr…
TC1900009628.hg.1	10.7	9.6	2.14	0.0006	CDC37; MIR1181	cell division cycle 37; microRNA 1181	NM_007065; NR_031592; ENST00000222005; ENST00000408639; ENST00000588498; ENST00000588869; ENST00000589331; ENST00000589625; ENST00000589629; ENST00000589755; ENST00000590632; ENST00000591248; ENST00000593124; BC000083; BC008793; OTTHUMT00000451987; OTTHUMT00000451988; OTTHUMT00000451989; OTTHUMT00000451990; OTTHUMT00000451991; OTTHUMT00000451992; OTTHUMT00000451993; OTTHUMT00000451994; OTTHUMT000…	Homo sapiens cell division cycle 37 (CDC37), mRNA.; Homo sapiens microRNA 1181 (MIR1181), microRNA.; cell division cycle 37 [gene_biotype:protein_coding transcript_biotype:protein_coding]; microRNA 1181 [gene_biotype:miRNA transcript_biotype:miRNA]; cell division cycle 37 [gene_biotype:protein_coding transcript_biotype:retained_intron]; cell division cycle 37 [gene_biotype:protein_coding transcri…
TC1000009504.hg.1	8.03	6.93	2.14	0.0091			ENST00000411632; NONHSAT017176; OTTHUMT00000051190	havana:known chromosome:GRCh38:10:133768366:133768592:1 gene:ENSG00000226880 gene_biotype:processed_pseudogene transcript_biotype:processed_pseudogene; Non-coding transcript identified by NONCODE; Non-coding transcript identified by NONCODE: Linc; family with sequence similarity 41, member C (FAM41C) pseudogene[gene_biotype:processed_pseudogene transcript_biotype:processed_pseudogene]
TC1700009322.hg.1	4.7	3.6	2.14	0.0019	stusmaw	Transcript Identified by AceView	stusmaw.bAug10-unspliced	Transcript Identified by AceView
TC0900010570.hg.1	5.48	4.39	2.14	0.0064	FRMD3	FERM domain containing 3	NM_001244959; NM_001244960; NM_001244961; NM_001244962; NM_174938; ENST00000304195; ENST00000328788; ENST00000376434; ENST00000376438; ENST00000431299; ENST00000465485; ENST00000621208; BC037253; OTTHUMT00000052829; OTTHUMT00000052830; OTTHUMT00000052831; OTTHUMT00000052832; OTTHUMT00000052833; OTTHUMT00000157355; uc004amq.1; uc022biz.1; CCDS43840.1; CCDS59131.1; CCDS59132.1; CCDS59133.1; CCDS758…	Homo sapiens FERM domain containing 3 (FRMD3), transcript variant 2, mRNA.; Homo sapiens FERM domain containing 3 (FRMD3), transcript variant 3, mRNA.; Homo sapiens FERM domain containing 3 (FRMD3), transcript variant 4, mRNA.; Homo sapiens FERM domain containing 3 (FRMD3), transcript variant 5, mRNA.; Homo sapiens FERM domain containing 3 (FRMD3), transcript variant 1, mRNA.; FERM domain contain…
TC0Y00007019.hg.1	5.45	4.35	2.14	0.0064			T383147	Transcript identified by MiTranscriptome
TC0900012231.hg.1	8.93	7.83	2.14	0.0034	SHB	Src homology 2 domain containing adaptor protein B	NM_003028; ENST00000377707; BC136581; BC136582; OTTHUMT00000052490; CCDS43806.1; hsa_circ_0004167; hsa_circ_0087091; uc004aax.4; NONHSAT131128	Homo sapiens Src homology 2 domain containing adaptor protein B (SHB), mRNA.; Src homology 2 domain containing adaptor protein B [gene_biotype:protein_coding transcript_biotype:protein_coding]; Homo sapiens Src homology 2 domain containing adaptor protein B, mRNA (cDNA clone MGC:168194 IMAGE:9020571), complete cds.; Homo sapiens Src homology 2 domain containing adaptor protein B, mRNA (cDNA clone…
TC0X00006520.hg.1	5.8	4.71	2.13	0.0467	lawfo	Transcript Identified by AceView	lawfo.aAug10-unspliced	Transcript Identified by AceView
TC0100008809.hg.1	8.85	7.76	2.13	0.0012	RP11-386I14.3		ENST00000448345; OTTHUMT00000098632	havana:known chromosome:GRCh38:1:78091499:78092054:1 gene:ENSG00000213560 gene_biotype:processed_pseudogene transcript_biotype:processed_pseudogene; signal sequence receptor, gamma (translocon-associated protein gamma) (SSR3) pseudogene[gene_biotype:processed_pseudogene transcript_biotype:processed_pseudogene]
TC0600010113.hg.1	4.48	3.39	2.13	0.0234	glergleebu	Transcript Identified by AceView	glergleebu.aAug10-unspliced	Transcript Identified by AceView
TC0600011540.hg.1	8.32	7.23	2.13	0.0059	LYPLA2P1	lysophospholipase II pseudogene 1	OTTHUMT00000076220; ENST00000447689	lysophospholipase II pseudogene 1[gene_biotype:processed_pseudogene transcript_biotype:processed_pseudogene]; lysophospholipase II pseudogene 1 [gene_biotype:processed_pseudogene transcript_biotype:processed_pseudogene]
TC0700012260.hg.1	4.4	3.31	2.13	0.0003	serbluby	Transcript Identified by AceView	serbluby.aAug10-unspliced	Transcript Identified by AceView
TC0X00006739.hg.1	9.07	7.98	2.13	0.0138	PDHA1	pyruvate dehydrogenase (lipoamide) alpha 1	NM_000284; NM_001173454; NM_001173455; NM_001173456; ENST00000355808; ENST00000379804; ENST00000379805; ENST00000379806; ENST00000417819; ENST00000422285; ENST00000423505; ENST00000478795; ENST00000479146; ENST00000481733; ENST00000492364; ENST00000540249; ENST00000545074; BC002406; OTTHUMT00000055974; OTTHUMT00000055975; OTTHUMT00000055976; OTTHUMT00000055977; OTTHUMT00000055978; OTTHUMT00000055…	Homo sapiens pyruvate dehydrogenase (lipoamide) alpha 1 (PDHA1), transcript variant 1, mRNA.; Homo sapiens pyruvate dehydrogenase (lipoamide) alpha 1 (PDHA1), transcript variant 2, mRNA.; Homo sapiens pyruvate dehydrogenase (lipoamide) alpha 1 (PDHA1), transcript variant 3, mRNA.; Homo sapiens pyruvate dehydrogenase (lipoamide) alpha 1 (PDHA1), transcript variant 4, mRNA.; pyruvate dehydrogenase …
TC1100011076.hg.1	7.32	6.23	2.13	0.0009	kuglobu	Transcript Identified by AceView	kuglobu.aAug10-unspliced	Transcript Identified by AceView
TC0X00008246.hg.1	10.06	8.97	2.13	0.0052	SLC25A43	solute carrier family 25, member 43	NM_145305; ENST00000217909; ENST00000484058; ENST00000488158; ENST00000493093; BC019584; BC071871; OTTHUMT00000058028; OTTHUMT00000058029; OTTHUMT00000058030; OTTHUMT00000058031; CCDS14577.1; ENST00000414435.1; hsa_circ_0005213; hsa_circ_0006727; hsa_circ_0006789; hsa_circ_0091407; hsa_circ_0091408; hsa_circ_0091409; OTTHUMT00000058035; uc004erd.4; uc065avu.1; uc065avv.1; uc065avw.1; uc065avx.1; …	Homo sapiens solute carrier family 25, member 43 (SLC25A43), mRNA.; solute carrier family 25, member 43 [gene_biotype:protein_coding transcript_biotype:protein_coding]; solute carrier family 25, member 43 [gene_biotype:protein_coding transcript_biotype:processed_transcript]; Homo sapiens solute carrier family 25, member 43, mRNA (cDNA clone MGC:24996 IMAGE:4939064), complete cds.; Homo sapiens so…
TC1300008854.hg.1	6.99	5.9	2.12	0.0264			T094229	Transcript identified by MiTranscriptome
TC0500007718.hg.1	6.86	5.77	2.12	0.0485	zuskeybu	Transcript Identified by AceView	zuskeybu.aAug10	Transcript Identified by AceView
TC1600009446.hg.1	10.27	9.19	2.12	0.0015	CPPED1	calcineurin-like phosphoesterase domain containing 1	NM_001099455; NM_018340; ENST00000261660; ENST00000381774; ENST00000433677; ENST00000539677; BC006289; OTTHUMT00000395795; OTTHUMT00000395796; OTTHUMT00000395797; OTTHUMT00000395798; CCDS42119.1; CCDS42120.1; hsa_circ_0037932; uc002dca.5; uc002dcb.5; uc059qzb.1; uc059qze.1; NONHSAT140633	Homo sapiens calcineurin-like phosphoesterase domain containing 1 (CPPED1), transcript variant 2, mRNA.; Homo sapiens calcineurin-like phosphoesterase domain containing 1 (CPPED1), transcript variant 1, mRNA.; calcineurin-like phosphoesterase domain containing 1 [gene_biotype:protein_coding transcript_biotype:protein_coding]; calcineurin-like phosphoesterase domain containing 1 [gene_biotype:prot…
TC1300009332.hg.1	5.83	4.74	2.12	0.0012	RBM26	Transcript Identified by AceView, Entrez Gene ID(s) 64062	RBM26.vcAug10-unspliced	Transcript Identified by AceView, Entrez Gene ID(s) 64062
TC0300008141.hg.1	6.8	5.71	2.12	0.0362	VTI1BP1	vesicle transport through interaction with t-SNAREs 1B pseudogene 1 [Source:HGNC Symbol;Acc:HGNC:43727]	ENST00000486325; OTTHUMT00000353081	vesicle transport through interaction with t-SNAREs 1B pseudogene 1 [gene_biotype:processed_pseudogene transcript_biotype:processed_pseudogene]; vesicle transport through interaction with t-SNAREs homolog 1B (yeast) (VTI1B) pseudogene[gene_biotype:processed_pseudogene transcript_biotype:processed_pseudogene]
TC0200010615.hg.1	11.54	10.45	2.12	0.0449	CCNYL1; MIR4775	cyclin Y like 1; microRNA 4775	NM_001142300; NM_152523; NR_039934; ENST00000295414; ENST00000339882; ENST00000392209; ENST00000420321; ENST00000420822; ENST00000452312; ENST00000468768; ENST00000581168; BC067253; OTTHUMT00000256478; OTTHUMT00000337061; OTTHUMT00000337062; OTTHUMT00000337063; OTTHUMT00000337064; OTTHUMT00000337065; OTTHUMT00000337066; uc021vvq.1; CCDS2377.1; CCDS46503.1; CCNYL1.fAug10; CCNYL1.gAug10; hsa_circ_0…	Homo sapiens cyclin Y-like 1 (CCNYL1), transcript variant 1, mRNA.; Homo sapiens cyclin Y-like 1 (CCNYL1), transcript variant 2, mRNA.; Homo sapiens microRNA 4775 (MIR4775), microRNA.; cyclin Y-like 1 [gene_biotype:protein_coding transcript_biotype:protein_coding]; cyclin Y-like 1 [gene_biotype:protein_coding transcript_biotype:nonsense_mediated_decay]; cyclin Y-like 1 [gene_biotype:protein_codin…
TC0200010276.hg.1	5.2	4.12	2.12	0.0178	zeenoybo	Transcript Identified by AceView	zeenoybo.aAug10-unspliced	Transcript Identified by AceView
TC0100011220.hg.1	4.66	3.57	2.12	0.0094	vormobu	Transcript Identified by AceView	vormobu.aAug10-unspliced	Transcript Identified by AceView
TC0300011204.hg.1	6.85	5.76	2.12	0.0391	bomoybo	Transcript Identified by AceView	bomoybo.aAug10-unspliced	Transcript Identified by AceView
TC0600013366.hg.1	6.21	5.13	2.12	0.008	ATP5F1P6	ATP synthase, H+ transporting, mitochondrial Fo complex subunit B1 pseudogene 6 [Source:HGNC Symbol;Acc:HGNC:39747]	ENST00000402768; OTTHUMT00000042467	ATP synthase, H+ transporting, mitochondrial Fo complex, subunit B1 pseudogene 6 [gene_biotype:processed_pseudogene transcript_biotype:processed_pseudogene]; ATP synthase, H+ transporting, mitochondrial Fo complex, subunit B1 (ATP5F1) pseudogene[gene_biotype:processed_pseudogene transcript_biotype:processed_pseudogene]
TC1700007618.hg.1	4.98	3.9	2.12	0.0115	AC069363.1	novel transcript, antisense CCL3	ENST00000441575.1; ENST00000588864.1; ENST00000590992.1; ENST00000592728.1; OTTHUMT00000477137; OTTHUMT00000477138; OTTHUMT00000477139; OTTHUMT00000477140; uc060efi.1; uc060efj.1; uc060efk.1; uc060efn.1; ENST00000610845; ENST00000615750; ENST00000616926; ENST00000620056; LK938096.1:1..701:ncRNA; LK938097.1:1..410:ncRNA; LK938098.1:1..393:ncRNA; LK938099.1:1..1115:ncRNA; NONHSAT053170; NONHSAT0531…	N/A; novel transcript, antisense CCL3; havana:known chromosome:GRCh38:17:36072878:36081512:1 gene:ENSG00000277089 gene_biotype:antisense transcript_biotype:antisense; havana:known chromosome:GRCh38:17:36081634:36089862:1 gene:ENSG00000277089 gene_biotype:antisense transcript_biotype:antisense; havana:known chromosome:GRCh38:17:36088293:36090134:1 gene:ENSG00000277089 gene_biotype:antisense transc…
TC2000007248.hg.1	6.46	5.38	2.12	0.0032	nupo	Transcript Identified by AceView	nupo.aAug10-unspliced	Transcript Identified by AceView
TC0300006465.hg.1	4.75	3.67	2.12	0.0151	LRRN1	leucine rich repeat neuronal 1	NM_020873; ENST00000319331; ENST00000472075; ENST00000496115; BC034947; OTTHUMT00000337704; OTTHUMT00000337712; OTTHUMT00000337713; uc003bpt.4; CCDS33685.1; LRRN1.eAug10; uc062gdh.1; uc062gdi.1; NONHSAT087615; NONHSAT087617	Homo sapiens leucine rich repeat neuronal 1 (LRRN1), mRNA.; leucine rich repeat neuronal 1 [gene_biotype:protein_coding transcript_biotype:protein_coding]; leucine rich repeat neuronal 1 [gene_biotype:protein_coding transcript_biotype:retained_intron]; leucine rich repeat neuronal 1 [gene_biotype:protein_coding transcript_biotype:processed_transcript]; Homo sapiens leucine rich repeat neuronal 1,…
TC0200010285.hg.1	6.09	5.01	2.11	0.0014	bleyfoybu	Transcript Identified by AceView	bleyfoybu.aAug10-unspliced	Transcript Identified by AceView
TC0300013755.hg.1	9.59	8.51	2.11	0.0049	LOC220729; TCONS_l2_00019727; TCONS_l2_00019716	succinate dehydrogenase complex, subunit A, flavoprotein (Fp) pseudogene; Salzman2013 ALT_ACCEPTOR, ncRNA, OVEXON best transcript NR_003266; Salzman2013 ANNOTATED, INTERNAL, ncRNA, OVEXON best transcript TCONS_l2_00019727; Salzman2013 ANNOTATED, INTERNAL, ncRNA, OVEXON best transcript TCONS_l2_00019716; Transcript Identified by AceView, Entrez Gene ID(s) 220729	NR_003266; ENST00000414207; ENST00000418868; ENST00000437008; ENST00000440535; ENST00000449003; ENST00000453454; ENST00000454517; hsa_circ_0068711; hsa_circ_0068712; hsa_circ_0068713; hsa_circ_0068714; LOC220729.pAug10; NONHSAT094412; NONHSAT094414; NONHSAT094415; NONHSAT094416; NONHSAT094417; NONHSAT094419; NONHSAT094422; NONHSAT094423; NONHSAT094424; NONHSAT094425; OTTHUMT00000340283; OTTHUMT00…	Homo sapiens succinate dehydrogenase complex, subunit A, flavoprotein (Fp) pseudogene (LOC220729), non-coding RNA.; havana:known chromosome:GRCh38:3:197611572:197627842:-1 gene:ENSG00000214135 gene_biotype:transcribed_unprocessed_pseudogene transcript_biotype:processed_transcript; havana:known chromosome:GRCh38:3:197614027:197627906:-1 gene:ENSG00000214135 gene_biotype:transcribed_unprocessed_pse…
TC1200012002.hg.1	7.23	6.15	2.11	0.0038	DYNLL1P4	dynein, light chain, LC8-type 1 pseudogene 4 [Source:HGNC Symbol;Acc:HGNC:49655]	ENST00000549314; NONHSAT030858; OTTHUMT00000405249	dynein, light chain, LC8-type 1 pseudogene 4 [gene_biotype:processed_pseudogene transcript_biotype:processed_pseudogene]; Non-coding transcript identified by NONCODE; Non-coding transcript identified by NONCODE: Linc; dynein, light chain, LC8-type 1 (DYNLL1) pseudogene[gene_biotype:processed_pseudogene transcript_biotype:processed_pseudogene]
TC1700006864.hg.1	5.41	4.33	2.11	0.0133	glylor	Transcript Identified by AceView	glylor.aAug10-unspliced	Transcript Identified by AceView
TC0700007460.hg.1	7.09	6.01	2.11	0.0448			T323512; T323513; T323514; T323515	Transcript identified by MiTranscriptome
TC1700007725.hg.1	13.54	12.47	2.11	0.0165	LASP1	LIM and SH3 protein 1	NM_001271608; NM_006148; NR_073384; ENST00000318008; ENST00000419929; ENST00000433206; ENST00000435347; ENST00000443937; ENST00000579123; ENST00000581485; ENST00000584106; ENST00000585841; BC007560; BC012460; OTTHUMT00000256890; OTTHUMT00000256891; OTTHUMT00000442004; OTTHUMT00000442005; OTTHUMT00000442006; OTTHUMT00000443679; OTTHUMT00000443680; uc002hra.3; CCDS11331.1; CCDS62164.1; hsa_circ_004…	Homo sapiens LIM and SH3 protein 1 (LASP1), transcript variant 2, mRNA.; Homo sapiens LIM and SH3 protein 1 (LASP1), transcript variant 1, mRNA.; Homo sapiens LIM and SH3 protein 1 (LASP1), transcript variant 3, non-coding RNA.; LIM and SH3 protein 1 [gene_biotype:protein_coding transcript_biotype:protein_coding]; LIM and SH3 protein 1 [gene_biotype:protein_coding transcript_biotype:nonsense_medi…
TC1600010817.hg.1	5.74	4.67	2.11	0.0012			NONHSAT143572	Non-coding transcript identified by NONCODE; Non-coding transcript identified by NONCODE: Linc
TC2200009290.hg.1	6.89	5.81	2.11	0.0123	FAM19A5	family with sequence similarity 19 (chemokine (C-C motif)-like), member A5	NM_001082967; NM_015381; ENST00000358295; ENST00000402357; ENST00000406880; ENST00000473898; BC039396; OTTHUMT00000317502; OTTHUMT00000317504; OTTHUMT00000317507; OTTHUMT00000317508; CCDS46728.1; CCDS46729.1; uc003bim.6; uc003bio.6; uc062fhg.1; uc062fhh.1; NONHSAT087384	Homo sapiens family with sequence similarity 19 (chemokine (C-C motif)-like), member A5 (FAM19A5), transcript variant 1, mRNA.; Homo sapiens family with sequence similarity 19 (chemokine (C-C motif)-like), member A5 (FAM19A5), transcript variant 2, mRNA.; family with sequence similarity 19 (chemokine (C-C motif)-like), member A5 [gene_biotype:protein_coding transcript_biotype:protein_coding]; fam…
TC1400007435.hg.1	5.84	4.77	2.11	0.0407	jorchorbu	Transcript Identified by AceView	jorchorbu.aAug10-unspliced	Transcript Identified by AceView
TC1700012277.hg.1	8.92	7.84	2.11	0.0082	CDK5RAP3	CDK5 regulatory subunit associated protein 3	NM_001278197; NM_001278198; NM_001278216; NM_001278217; NM_176096; ENST00000338399; ENST00000536708; ENST00000577442; ENST00000577664; ENST00000577802; ENST00000578018; ENST00000578134; ENST00000578525; ENST00000578663; ENST00000578733; ENST00000578996; ENST00000579175; ENST00000579605; ENST00000579632; ENST00000579780; ENST00000579853; ENST00000580287; ENST00000580391; ENST00000580670; ENST00000…	Homo sapiens CDK5 regulatory subunit associated protein 3 (CDK5RAP3), transcript variant 4, mRNA.; Homo sapiens CDK5 regulatory subunit associated protein 3 (CDK5RAP3), transcript variant 5, mRNA.; Homo sapiens CDK5 regulatory subunit associated protein 3 (CDK5RAP3), transcript variant 1, mRNA.; Homo sapiens CDK5 regulatory subunit associated protein 3 (CDK5RAP3), transcript variant 2, mRNA.; Hom…
TC0400012881.hg.1	6.11	5.04	2.11	0.0039	DUX4	double homeobox 4	ENST00000564366; OTTHUMT00000430521; uc063brx.1; ENST00000633967; OTTHUMT00000486850	double homeobox 4 [gene_biotype:protein_coding transcript_biotype:processed_transcript]; double homeobox 4 like 2[gene_biotype:protein_coding transcript_biotype:processed_transcript]; double homeobox 4 [Source:HGNC Symbol;Acc:HGNC:50800]; havana:known chromosome:GRCh38:4:190185847:190186080:1 gene:ENSG00000281985 gene_biotype:processed_pseudogene transcript_biotype:processed_pseudogene; family wi…
TC1000010999.hg.1	5.09	4.02	2.1	0.0023	wyfor	Transcript Identified by AceView	wyfor.aAug10	Transcript Identified by AceView
TC1100010895.hg.1	11.6	10.53	2.1	0.0039	TIMM10	translocase of inner mitochondrial membrane 10 homolog (yeast)	NM_012456; ENST00000257245; ENST00000525158; ENST00000525587; BC032133; OTTHUMT00000392595; OTTHUMT00000392596; OTTHUMT00000392597; CCDS7959.1; uc001nkm.2; uc058bmo.1; uc058bmp.1	Homo sapiens translocase of inner mitochondrial membrane 10 homolog (yeast) (TIMM10), mRNA.; translocase of inner mitochondrial membrane 10 homolog (yeast) [gene_biotype:protein_coding transcript_biotype:protein_coding]; Homo sapiens translocase of inner mitochondrial membrane 10 homolog (yeast), mRNA (cDNA clone MGC:29523 IMAGE:4761702), complete cds.; translocase of inner mitochondrial membrane…
TC0200007919.hg.1	6.61	5.53	2.1	0.0085			T191200	Transcript identified by MiTranscriptome
TC1000008932.hg.1	4.92	3.84	2.1	0.0044	joporby	Transcript Identified by AceView	joporby.aAug10-unspliced	Transcript Identified by AceView
TC2100007839.hg.1	4.35	3.28	2.1	0.0017			T224708	Transcript identified by MiTranscriptome
TC1400007098.hg.1	12.89	11.82	2.1	0.008	ARF6	ADP-ribosylation factor 6	NM_001663; ENST00000298316; BC008918; OTTHUMT00000276883; CCDS9695.1; hsa_circ_0031816; uc001wxg.5; NONHSAT036756	Homo sapiens ADP-ribosylation factor 6 (ARF6), mRNA.; ADP-ribosylation factor 6 [gene_biotype:protein_coding transcript_biotype:protein_coding]; Homo sapiens ADP-ribosylation factor 6, mRNA (cDNA clone MGC:16117 IMAGE:3626100), complete cds.; ADP-ribosylation factor 6[gene_biotype:protein_coding transcript_biotype:protein_coding]; ADP-ribosylation factor 6 [Source:HGNC Symbol;Acc:HGNC:659]; Salzm…
TSUnmapped00000056.hg.1	9.95	8.88	2.1	0.0035	TRAPPC4	trafficking protein particle complex 4	ENST00000625526	trafficking protein particle complex 4 [gene_biotype:protein_coding transcript_biotype:protein_coding]
TC0900006579.hg.1	11.34	10.27	2.1	0.0405	RP11-307L3.2		ENST00000456723; OTTHUMT00000051661	havana:known chromosome:GRCh38:9:6278667:6279153:1 gene:ENSG00000233846 gene_biotype:processed_pseudogene transcript_biotype:processed_pseudogene; selenoprotein T pseudogene[gene_biotype:processed_pseudogene transcript_biotype:processed_pseudogene]
TC0900012277.hg.1	9.31	8.24	2.1	0.0228	AK1	adenylate kinase 1	NM_000476; ENST00000223836; ENST00000373156; ENST00000373176; ENST00000413016; ENST00000550143; ENST00000550992; BC001116; BC100022; OTTHUMT00000054307; OTTHUMT00000054309; OTTHUMT00000054310; OTTHUMT00000054311; OTTHUMT00000404003; OTTHUMT00000404004; uc004bsm.4; CCDS6881.1; uc064vyj.1; uc064vyl.1; uc064vym.1; uc064vyn.1; uc064vyo.1	Homo sapiens adenylate kinase 1 (AK1), mRNA.; adenylate kinase 1 [gene_biotype:protein_coding transcript_biotype:protein_coding]; adenylate kinase 1 [gene_biotype:protein_coding transcript_biotype:nonsense_mediated_decay]; Homo sapiens adenylate kinase 1, mRNA (cDNA clone MGC:1808 IMAGE:2988248), complete cds.; Homo sapiens adenylate kinase 1, mRNA (cDNA clone MGC:111346 IMAGE:30561924), complete…
TC0800010308.hg.1	5.62	4.55	2.1	0.0008			lnc-RNF170-1:1; NONHSAT126341; NONHSAT126342; TCONS_00014997	Transcript Originally Identified by LNCipedia, alternate transcript name: NONHSAT126342; Non-coding transcript identified by NONCODE; Non-coding transcript identified by NONCODE: Linc; gene_id XLOC_007077; transcript_id TCONS_00014997; oId TCONS_00013806; linc_name linc-RNF170-4; tss_id TSS11340; class_code u; gene_name linc-RNF170-4;
TC1200011145.hg.1	4.78	3.71	2.1	0.0153	varflubu	Transcript Identified by AceView	varflubu.aAug10-unspliced	Transcript Identified by AceView
TC1000007998.hg.1	5.76	4.69	2.1	0.0157	seeswyby	Transcript Identified by AceView	seeswyby.aAug10-unspliced	Transcript Identified by AceView
TC1700010051.hg.1	6.74	5.67	2.09	0.0226	TNPO1P3	transportin 1 pseudogene 3 [Source:HGNC Symbol;Acc:HGNC:50718]	ENST00000436471; OTTHUMT00000443761; TCONS_l2_00011134; TCONS_l2_00011135	transportin 1 pseudogene 3 [gene_biotype:processed_pseudogene transcript_biotype:processed_pseudogene]; transportin 2 (TNPO2) pseudogene[gene_biotype:processed_pseudogene transcript_biotype:processed_pseudogene]; Hg19:chr17:-:20384374-20387265; Hg19:chr17:-:20384565-20385774
TC1800008406.hg.1	5.13	4.06	2.09	0.0189	RP11-210K20.5	novel transcript, sense intronic to TRAPPC8	OTTHUMT00000473296; uc060ogl.1; ENST00000616300; LK938023.1:1..666:ncRNA	novel transcript, sense intronic to TRAPPC8; N/A; havana:known chromosome:GRCh38:18:31895745:31896410:-1 gene:ENSG00000276282 gene_biotype:sense_intronic transcript_biotype:sense_intronic; long non-coding RNA OTTHUMT00000473296.1
TC0400007133.hg.1	5.32	4.26	2.09	0.0013			lnc-TBC1D19-2:1; NONHSAT095883; NONHSAT095884; TCONS_00008016	Transcript Originally Identified by LNCipedia, alternate transcript name: NONHSAT095884; Non-coding transcript identified by NONCODE; Non-coding transcript identified by NONCODE: Linc; gene_id XLOC_003481; transcript_id TCONS_00008016; oId TCONS_00010118; linc_name linc-STIM2-3; tss_id TSS5583; class_code u; gene_name linc-STIM2-3;
TC2000008440.hg.1	5.43	4.37	2.09	0.0037	SEL1L2	sel-1 suppressor of lin-12-like 2 (C. elegans)	NM_001271539; NR_073206; NR_073207; ENST00000284951; ENST00000378072; ENST00000423870; ENST00000473203; ENST00000475649; ENST00000476952; ENST00000477435; ENST00000482196; ENST00000486903; ENST00000492548; ENST00000495437; OTTHUMT00000078066; OTTHUMT00000078067; OTTHUMT00000078068; OTTHUMT00000078069; OTTHUMT00000078070; OTTHUMT00000078071; OTTHUMT00000354039; OTTHUMT00000354040; OTTHUMT000003540…	Homo sapiens sel-1 suppressor of lin-12-like 2 (C. elegans) (SEL1L2), transcript variant 1, mRNA.; Homo sapiens sel-1 suppressor of lin-12-like 2 (C. elegans) (SEL1L2), transcript variant 2, non-coding RNA.; Homo sapiens sel-1 suppressor of lin-12-like 2 (C. elegans) (SEL1L2), transcript variant 3, non-coding RNA.; sel-1 suppressor of lin-12-like 2 (C. elegans) [gene_biotype:protein_coding transc…
TC2000010011.hg.1	5.68	4.62	2.09	0.0023			T217426	Transcript identified by MiTranscriptome
TC1600007187.hg.1	4.89	3.82	2.09	0.0025	lysny	Transcript Identified by AceView	lysny.aAug10-unspliced	Transcript Identified by AceView
TC1600007057.hg.1	4.37	3.31	2.09	0.0007	smeysmoy	Transcript Identified by AceView	smeysmoy.aAug10-unspliced	Transcript Identified by AceView
TC0200015295.hg.1	4.97	3.91	2.09	0.015	Metazoa_SRP	Metazoan signal recognition particle RNA [Source:RFAM;Acc:RF00017]	ENST00000621610; uc061qvs.1	Metazoan signal recognition particle RNA [Source:RFAM;Acc:RF00017]
TC0X00009154.hg.1	5.52	4.46	2.09	0.0025	bluvy	Transcript Identified by AceView	bluvy.aAug10-unspliced	Transcript Identified by AceView
TC1100006965.hg.1	7.53	6.47	2.08	0.0278	seecher	Transcript Identified by AceView	seecher.aAug10-unspliced	Transcript Identified by AceView
TC0500009590.hg.1	7.17	6.11	2.08	0.0165	CTB-162J7.1	tec	ENST00000623948; OTTHUMT00000423052; uc063jyu.1; NONHSAT105353	N/A; tec; Non-coding transcript identified by NONCODE
TC0X00006821.hg.1	4.28	3.22	2.08	0.0003	PCYT1B-AS1	PCYT1B antisense RNA 1	NR_046638; ENST00000432626; ENST00000432626.1; OTTHUMT00000056107; uc033dso.1; HG512467.1:1..275:ncRNA; NONHSAT136517; NR_046638.1:1..275:ncRNA	Homo sapiens PCYT1B antisense RNA 1 (PCYT1B-AS1), long non-coding RNA.; PCYT1B antisense RNA 1 [gene_biotype:antisense transcript_biotype:antisense]; PCYT1B antisense RNA 1 [Source:HGNC Symbol;Acc:HGNC:40431]; putative novel transcript; long non-coding RNA OTTHUMT00000056107.1 (RP11-753E22.4 gene); Non-coding transcript identified by NONCODE: Antisense
TC2000007444.hg.1	4.55	3.49	2.08	0.0123			T218249	Transcript identified by MiTranscriptome
TC1000012471.hg.1	7.99	6.93	2.08	0.0044	ADIRF; AGAP11; BMS1P3	adipogenesis regulatory factor; ankyrin repeat and GTPase domain Arf GTPase activating protein 11; BMS1 ribosome biogenesis factor pseudogene 3	NM_006829; NM_133447; ENST00000372013; ENST00000416348; ENST00000561504; BC004471; BC140762; OTTHUMT00000049178; OTTHUMT00000049194; OTTHUMT00000049195; OTTHUMT00000433629; C10orf116andAGAP11andBMS1P3.bAug10; CCDS7381.1; ENST00000433214.2; ENST00000444431.1; hsa_circ_0019030; hsa_circ_0019031; OTTHUMT00000049192; OTTHUMT00000049193; uc001ked.3; uc057ura.1; uc057urb.1; uc057urd.1; uc057ure.1; ENST…	Homo sapiens adipogenesis regulatory factor (ADIRF), mRNA.; Homo sapiens ankyrin repeat and GTPase domain Arf GTPase activating protein 11 (AGAP11), mRNA.; adipogenesis regulatory factor [gene_biotype:protein_coding transcript_biotype:protein_coding]; adipogenesis regulatory factor [gene_biotype:protein_coding transcript_biotype:nonsense_mediated_decay]; Homo sapiens chromosome 10 open reading fr…
TC0200010331.hg.1	5.61	4.56	2.08	0.0138	bawgabu	Transcript Identified by AceView	bawgabu.aAug10-unspliced	Transcript Identified by AceView
TC0400012933.hg.1	9.48	8.42	2.08	0.001	NAAA	N-acylethanolamine acid amidase	NM_001042402; NM_014435; ENST00000286733; ENST00000503636; ENST00000505594; ENST00000507187; ENST00000507940; ENST00000507956; ENST00000511606; ENST00000513045; ENST00000602782; BC006388; OTTHUMT00000362842; OTTHUMT00000362843; OTTHUMT00000362935; OTTHUMT00000363170; OTTHUMT00000363171; OTTHUMT00000366949; OTTHUMT00000366950; OTTHUMT00000366951; OTTHUMT00000467998; uc011cbq.2; CCDS43239.1; hsa_ci…	Homo sapiens N-acylethanolamine acid amidase (NAAA), transcript variant 2, mRNA.; Homo sapiens N-acylethanolamine acid amidase (NAAA), transcript variant 1, mRNA.; N-acylethanolamine acid amidase [gene_biotype:protein_coding transcript_biotype:protein_coding]; N-acylethanolamine acid amidase [gene_biotype:protein_coding transcript_biotype:retained_intron]; N-acylethanolamine acid amidase [gene_bi…
TC0700012112.hg.1	4.4	3.34	2.08	0.0162	blerblaby	Transcript Identified by AceView	blerblaby.aAug10-unspliced	Transcript Identified by AceView
TC1100009817.hg.1	6.65	5.59	2.08	0.004	PHLDA2	pleckstrin homology-like domain, family A, member 2	NM_003311; ENST00000314222; BC005034; OTTHUMT00000030116; CCDS7741.1; hsa_circ_0020811; PHLDA2.aAug10; uc001lxa.2	Homo sapiens pleckstrin homology-like domain, family A, member 2 (PHLDA2), mRNA.; pleckstrin homology-like domain, family A, member 2 [gene_biotype:protein_coding transcript_biotype:protein_coding]; Homo sapiens pleckstrin homology-like domain, family A, member 2, mRNA (cDNA clone MGC:12714 IMAGE:3954346), complete cds.; pleckstrin homology-like domain, family A, member 2[gene_biotype:protein_cod…
TC1100008268.hg.1	5.49	4.43	2.08	0.0098	bloyglarbu	Transcript Identified by AceView	bloyglarbu.aAug10-unspliced	Transcript Identified by AceView
TC0200009896.hg.1	4.79	3.73	2.08	0.0302	smorfawbu	Transcript Identified by AceView	smorfawbu.aAug10-unspliced	Transcript Identified by AceView
TC0X00011280.hg.1	5.02	3.97	2.08	0.0321	LINC01204	long intergenic non-protein coding RNA 1204	NR_104644; NR_104645; ENST00000435394; ENST00000609127; ENST00000435394.1; ENST00000609127.1; OTTHUMT00000056342; OTTHUMT00000471640; uc004dgj.2; uc033ebj.1; HG512511.1:1..2214:ncRNA; HG512512.1:1..2900:ncRNA; lnc-KDM6A-2:2; NONHSAT136793; NONHSAT136794; NR_104644.1:1..2924:ncRNA; NR_104645.1:1..2227:ncRNA; TCONS_00016932; TCONS_00016983	Homo sapiens long intergenic non-protein coding RNA 1204 (LINC01204), transcript variant 1, long non-coding RNA.; Homo sapiens long intergenic non-protein coding RNA 1204 (LINC01204), transcript variant 2, long non-coding RNA.; long intergenic non-protein coding RNA 1204 [gene_biotype:lincRNA transcript_biotype:lincRNA]; long intergenic non-protein coding RNA 1204 [Source:HGNC Symbol;Acc:HGNC:496…
TC1700007019.hg.1	7.26	6.2	2.08	0.002			T142634	Transcript identified by MiTranscriptome
TC0300008033.hg.1	4.97	3.91	2.08	0.0387			T246294	Transcript identified by MiTranscriptome
TC0200014834.hg.1	11.48	10.43	2.08	0.0124	STK39	serine threonine kinase 39	NM_013233; ENST00000355999; ENST00000461000; ENST00000487143; OTTHUMT00000258112; OTTHUMT00000258113; OTTHUMT00000258114; BC166614; CCDS42770.1; hsa_circ_0001078; hsa_circ_0001079; hsa_circ_0002029; hsa_circ_0002193; hsa_circ_0002249; hsa_circ_0002787; hsa_circ_0003120; hsa_circ_0003279; hsa_circ_0003296; hsa_circ_0005280; hsa_circ_0005882; hsa_circ_0007082; hsa_circ_0007424; hsa_circ_0056927; hs…	Homo sapiens serine threonine kinase 39 (STK39), mRNA.; serine threonine kinase 39 [gene_biotype:protein_coding transcript_biotype:protein_coding]; serine threonine kinase 39 [gene_biotype:protein_coding transcript_biotype:processed_transcript]; serine threonine kinase 39 (STE20/SPS1 homolog, yeast)[gene_biotype:protein_coding transcript_biotype:protein_coding]; serine threonine kinase 39 (STE20/…
TC0800011587.hg.1	7.33	6.28	2.08	0.0331	tenamu	Transcript Identified by AceView	tenamu.aAug10-unspliced	Transcript Identified by AceView
TC1900011858.hg.1	8.45	7.4	2.08	0.0084	ZNF846	zinc finger protein 846	NM_001077624; ENST00000397902; ENST00000586293; ENST00000586814; ENST00000587650; ENST00000588267; ENST00000589412; ENST00000589453; ENST00000590471; ENST00000591377; ENST00000592859; BC118576; OTTHUMT00000450249; OTTHUMT00000450250; OTTHUMT00000450251; OTTHUMT00000450252; OTTHUMT00000450253; OTTHUMT00000450254; OTTHUMT00000450255; OTTHUMT00000450256; OTTHUMT00000450258; OTTHUMT00000450259; CCDS4…	Homo sapiens zinc finger protein 846 (ZNF846), mRNA.; zinc finger protein 846 [gene_biotype:protein_coding transcript_biotype:protein_coding]; zinc finger protein 846 [gene_biotype:protein_coding transcript_biotype:processed_transcript]; zinc finger protein 846 [gene_biotype:protein_coding transcript_biotype:nonsense_mediated_decay]; zinc finger protein 846 [gene_biotype:protein_coding transcript…
TC0200015098.hg.1	5.26	4.2	2.08	0.004	SNORA17	Small nucleolar RNA SNORA17 [Source:RFAM;Acc:RF00560]	uc061qgy.1; ENST00000365346; ENST00000629559; AC096587.1:25853..25728:rfam; AC096587.1:25864..25727:rfam; NONHSAT075837; uc021vtf.1	Small nucleolar RNA SNORA17 [Source:RFAM;Acc:RF00560]; Small nucleolar RNA SNORA17 [gene_biotype:snoRNA transcript_biotype:snoRNA]; Small nucleolar RNA SNORA43 [gene_biotype:snoRNA transcript_biotype:snoRNA]; Small nucleolar RNA SNORA17; Small nucleolar RNA SNORA43; Non-coding transcript identified by NONCODE; Rfam model RF00416 hit found at contig region AC096587.1/25864-25727
TC1200006619.hg.1	10.77	9.72	2.07	0.0147	RP1-102E24.9		ENST00000447193; OTTHUMT00000402324	havana:known chromosome:GRCh38:12:6438498:6438852:1 gene:ENSG00000224906 gene_biotype:processed_pseudogene transcript_biotype:processed_pseudogene; signal recognition particle 14kDa (homologous Alu RNA binding protein) (SRP14) pseudogene[gene_biotype:processed_pseudogene transcript_biotype:processed_pseudogene]
TC0400007114.hg.1	5.45	4.39	2.07	0.0197			T262624	Transcript identified by MiTranscriptome
TC1200012537.hg.1	5.85	4.79	2.07	0.0086	forbloybu	Transcript Identified by AceView	forbloybu.aAug10-unspliced	Transcript Identified by AceView
TC1200007531.hg.1	5.38	4.33	2.07	0.0174			T077889	Transcript identified by MiTranscriptome
TC1100010546.hg.1	9.17	8.12	2.07	0.0322	COMMD9	COMM domain containing 9	NM_001101653; NM_001307932; NM_001307937; NM_014186; ENST00000263401; ENST00000355500; ENST00000452374; ENST00000526789; ENST00000528608; ENST00000532705; ENST00000533308; ENST00000533643; BC010892; OTTHUMT00000343853; OTTHUMT00000389196; OTTHUMT00000389197; OTTHUMT00000389198; OTTHUMT00000389199; OTTHUMT00000389200; OTTHUMT00000389201; OTTHUMT00000389202; CCDS44571.1; CCDS7900.1; ENST00000355500…	Homo sapiens COMM domain containing 9 (COMMD9), transcript variant 2, mRNA.; Homo sapiens COMM domain containing 9 (COMMD9), transcript variant 3, mRNA.; Homo sapiens COMM domain containing 9 (COMMD9), transcript variant 4, mRNA.; Homo sapiens COMM domain containing 9 (COMMD9), transcript variant 1, mRNA.; COMM domain containing 9 [gene_biotype:protein_coding transcript_biotype:protein_coding]; C…
TC1500007303.hg.1	9.74	8.69	2.07	0.0213	PIGB	phosphatidylinositol glycan anchor biosynthesis class B	NM_004855; ENST00000164305; ENST00000539642; ENST00000562751; ENST00000563742; ENST00000565367; ENST00000565402; ENST00000565502; ENST00000566072; ENST00000566999; ENST00000569823; ENST00000569909; ENST00000570059; BC017711; OTTHUMT00000419686; OTTHUMT00000419687; OTTHUMT00000419688; OTTHUMT00000419689; OTTHUMT00000419690; OTTHUMT00000419691; OTTHUMT00000419692; OTTHUMT00000419693; OTTHUMT0000041…	Homo sapiens phosphatidylinositol glycan anchor biosynthesis, class B (PIGB), mRNA.; phosphatidylinositol glycan anchor biosynthesis, class B [gene_biotype:protein_coding transcript_biotype:protein_coding]; phosphatidylinositol glycan anchor biosynthesis, class B [gene_biotype:protein_coding transcript_biotype:retained_intron]; phosphatidylinositol glycan anchor biosynthesis, class B [gene_biotyp…
TC0400008661.hg.1	7.18	6.13	2.07	0.0307	INTU	inturned planar cell polarity protein	NM_015693; ENST00000335251; ENST00000503626; ENST00000503952; ENST00000504276; ENST00000504491; ENST00000506283; ENST00000510766; ENST00000512995; BC130611; OTTHUMT00000364146; OTTHUMT00000364147; OTTHUMT00000364148; OTTHUMT00000364149; OTTHUMT00000364150; OTTHUMT00000364151; OTTHUMT00000364152; OTTHUMT00000364153; CCDS34061.1; hsa_circ_0003390; hsa_circ_0070903; hsa_circ_0070904; hsa_circ_007090…	Homo sapiens inturned planar cell polarity protein (INTU), mRNA.; inturned planar cell polarity protein [gene_biotype:protein_coding transcript_biotype:protein_coding]; inturned planar cell polarity protein [gene_biotype:protein_coding transcript_biotype:nonsense_mediated_decay]; inturned planar cell polarity protein [gene_biotype:protein_coding transcript_biotype:retained_intron]; inturned plana…
TC0100015236.hg.1	12.76	11.71	2.07	0.004	LAMTOR5	late endosomal/lysosomal adaptor, MAPK and MTOR activator 5	NM_006402; ENST00000256644; ENST00000464240; ENST00000474861; ENST00000483260; ENST00000531779; ENST00000602318; ENST00000602858; ENST00000614544; BC062619; OTTHUMT00000031966; OTTHUMT00000031967; OTTHUMT00000031968; OTTHUMT00000035929; OTTHUMT00000392497; OTTHUMT00000467909; OTTHUMT00000467910; CCDS824.1; hsa_circ_0013476; hsa_circ_0013477; hsa_circ_0013478; uc001dzr.4; uc057jdw.1; uc057jdx.1; u…	Homo sapiens late endosomal/lysosomal adaptor, MAPK and MTOR activator 5 (LAMTOR5), mRNA.; late endosomal/lysosomal adaptor, MAPK and MTOR activator 5 [gene_biotype:protein_coding transcript_biotype:protein_coding]; late endosomal/lysosomal adaptor, MAPK and MTOR activator 5 [gene_biotype:protein_coding transcript_biotype:retained_intron]; Homo sapiens hepatitis B virus x interacting protein, mRN…
TCUn_GL000218v100006433.hg.1	8.23	7.18	2.07	0.0062	LOC389834; AL354822.1	ankyrin repeat domain 57 pseudogene	NR_027420; BC137367; uc064xpw.1; ENST00000612565; NONHSAT135863	Homo sapiens ankyrin repeat domain 57 pseudogene (LOC389834), non-coding RNA.; Homo sapiens hypothetical LOC389834, mRNA (cDNA clone MGC:168988 IMAGE:9021365), complete cds.; N/A; ensembl:known scaffold:GRCh38:GL000218.1:51867:54893:-1 gene:ENSG00000278384 gene_biotype:protein_coding transcript_biotype:protein_coding; Non-coding transcript identified by NONCODE; Non-coding transcript identified b…
TC0100010882.hg.1	5.03	3.98	2.07	0.0199			T026424	Transcript identified by MiTranscriptome
TC0500012080.hg.1	4.96	3.91	2.07	0.002			T289283	Transcript identified by MiTranscriptome
TC0900010622.hg.1	4.39	3.34	2.07	0.0039	geeteyby	Transcript Identified by AceView	geeteyby.aAug10-unspliced	Transcript Identified by AceView
TC0600011636.hg.1	6.85	5.8	2.07	0.036	kyspabu	Transcript Identified by AceView	kyspabu.aAug10-unspliced	Transcript Identified by AceView
TC1400008038.hg.1	5.69	4.64	2.06	0.0358	flarrerby	Transcript Identified by AceView	flarrerby.aAug10-unspliced	Transcript Identified by AceView
TC0200013060.hg.1	5.47	4.43	2.06	0.0065	shudawbu	Transcript Identified by AceView	shudawbu.aAug10-unspliced	Transcript Identified by AceView
TC0400008428.hg.1	4.54	3.5	2.06	0.0289			NONHSAT097842	Non-coding transcript identified by NONCODE
TC1300009723.hg.1	6.2	5.16	2.06	0.0045	AL354741.1		uc058yek.1; ENST00000459108; NONHSAT035077	N/A; ncrna:novel chromosome:GRCh38:13:106974938:106975026:-1 gene:ENSG00000239050 gene_biotype:miRNA transcript_biotype:miRNA; Non-coding transcript identified by NONCODE
TC1500010659.hg.1	11.33	10.29	2.06	0.0147	SNRPA1	small nuclear ribonucleoprotein polypeptide A	NM_003090; ENST00000254193; ENST00000394082; ENST00000540017; ENST00000558020; ENST00000558036; ENST00000558059; ENST00000559309; ENST00000559686; ENST00000560307; ENST00000560383; ENST00000560433; ENST00000560496; ENST00000560856; ENST00000560987; ENST00000561187; ENST00000626000; BC022816; BC067846; BC071717; OTTHUMT00000313621; OTTHUMT00000416764; OTTHUMT00000416765; OTTHUMT00000416766; OTTHUM…	Homo sapiens small nuclear ribonucleoprotein polypeptide A (SNRPA1), mRNA.; small nuclear ribonucleoprotein polypeptide A' [gene_biotype:protein_coding transcript_biotype:protein_coding]; small nuclear ribonucleoprotein polypeptide A' [gene_biotype:protein_coding transcript_biotype:processed_transcript]; small nuclear ribonucleoprotein polypeptide A' [gene_biotype:protein_coding transcript_biotyp…
TC0X00011090.hg.1	4.77	3.72	2.06	0.0321	toybu	Transcript Identified by AceView	toybu.aAug10-unspliced	Transcript Identified by AceView
TC0100012471.hg.1	7.12	6.07	2.06	0.0017	AURKAIP1	aurora kinase A interacting protein 1	NM_001127229; NM_001127230; NM_017900; ENST00000321751; ENST00000338338; ENST00000338370; ENST00000378853; ENST00000489799; ENST00000496905; BC062333; OTTHUMT00000004082; OTTHUMT00000008273; OTTHUMT00000008274; OTTHUMT00000008275; OTTHUMT00000008276; OTTHUMT00000008277; CCDS25.1; CCNL2andAURKAIP1.jAug10; uc001afb.2; uc001afc.3; uc001afd.3; uc009vkb.2; uc057bdy.1; uc057bdz.1; NONHSAT000294; NONHSA…	Homo sapiens aurora kinase A interacting protein 1 (AURKAIP1), transcript variant 2, mRNA.; Homo sapiens aurora kinase A interacting protein 1 (AURKAIP1), transcript variant 3, mRNA.; Homo sapiens aurora kinase A interacting protein 1 (AURKAIP1), transcript variant 1, mRNA.; aurora kinase A interacting protein 1 [gene_biotype:protein_coding transcript_biotype:protein_coding]; aurora kinase A inte…
TC2200006433.hg.1	5.69	4.65	2.06	0.0263	ACTR3BP6	ACTR3B pseudogene 6 [Source:HGNC Symbol;Acc:HGNC:38683]	ENST00000422332; OTTHUMT00000277200	ACTR3B pseudogene 6 [gene_biotype:processed_pseudogene transcript_biotype:processed_pseudogene]; ARP3 actin-related protein 3 homolog (yeast) (ACTR3) pseudogene[gene_biotype:processed_pseudogene transcript_biotype:processed_pseudogene]
TC0200006979.hg.1	5.97	4.93	2.06	0.0492	snorjarbo	Transcript Identified by AceView	snorjarbo.aAug10-unspliced	Transcript Identified by AceView
TC1600008502.hg.1	4.44	3.4	2.06	0.0021	dawdar	Transcript Identified by AceView	dawdar.aAug10-unspliced	Transcript Identified by AceView
TC0300008185.hg.1	5.99	4.96	2.05	0.004	jubabu	Transcript Identified by AceView	jubabu.aAug10-unspliced	Transcript Identified by AceView
TC1000010450.hg.1	4.97	3.93	2.05	0.0004			T040755; T040756	Transcript identified by MiTranscriptome
TC1800007621.hg.1	4.9	3.86	2.05	0.0084	smusar	Transcript Identified by AceView	smusar.aAug10-unspliced	Transcript Identified by AceView
TC0200006449.hg.1	6.17	5.13	2.05	0.0014			T182794	Transcript identified by MiTranscriptome
TC0100011721.hg.1	17.39	16.36	2.05	0.033	CAPN2	calpain 2, (m/II) large subunit	NM_001146068; NM_001748; ENST00000295006; ENST00000433674; ENST00000434648; ENST00000463997; ENST00000472601; ENST00000474026; ENST00000480581; ENST00000483579; ENST00000487223; ENST00000492565; ENST00000492664; ENST00000498027; BC021303; OTTHUMT00000090973; OTTHUMT00000090974; OTTHUMT00000090975; OTTHUMT00000090976; OTTHUMT00000090977; OTTHUMT00000090978; OTTHUMT00000090979; OTTHUMT00000090980; …	Homo sapiens calpain 2, (m/II) large subunit (CAPN2), transcript variant 2, mRNA.; Homo sapiens calpain 2, (m/II) large subunit (CAPN2), transcript variant 1, mRNA.; calpain 2, (m/II) large subunit [gene_biotype:protein_coding transcript_biotype:protein_coding]; calpain 2, (m/II) large subunit [gene_biotype:protein_coding transcript_biotype:processed_transcript]; Homo sapiens calpain 2, (m/II) la…
TC1900008400.hg.1	7.85	6.82	2.05	0.0085	CTD-2233K9.1	TEC	ENST00000624074; OTTHUMT00000466657; uc061ajz.1; NONHSAT066940	N/A; TEC; Non-coding transcript identified by NONCODE
TC0200015445.hg.1	4.3	3.26	2.05	0.0069	zeyswaby	Transcript Identified by AceView	zeyswaby.aAug10-unspliced	Transcript Identified by AceView
TC1400010151.hg.1	5.61	4.57	2.05	0.0042			lnc-RP11-1127D7.1.1-1:1; NONHSAT039604; TCONS_00022867	Transcript Originally Identified by LNCipedia, alternate transcript name: NONHSAT039604; Non-coding transcript identified by NONCODE: Linc; gene_id XLOC_011118; transcript_id TCONS_00022867; oId TCONS_00004239; linc_name linc-ATG2B-4; tss_id TSS17405; class_code u; gene_name linc-ATG2B-4;
TC0600011135.hg.1	7.15	6.12	2.05	0.0231	HIST1H3D; HIST1H2AD	histone cluster 1, H3d; histone cluster 1, H2ad	NM_003530; NM_021065; ENST00000341023; ENST00000356476; BC031333; BC093807; BC093809; BC128035; OTTHUMT00000040096; OTTHUMT00000040100; CCDS4590.1; CCDS4591.1; hsa_circ_0075886; uc003ngw.5; uc063mgi.1	Homo sapiens histone cluster 1, H3d (HIST1H3D), mRNA.; Homo sapiens histone cluster 1, H2ad (HIST1H2AD), mRNA.; histone cluster 1, H2ad [gene_biotype:protein_coding transcript_biotype:protein_coding]; histone cluster 1, H3d [gene_biotype:protein_coding transcript_biotype:protein_coding]; Homo sapiens histone cluster 1, H3d, mRNA (cDNA clone MGC:45668 IMAGE:3608479), complete cds.; Homo sapiens hi…
TC2100007316.hg.1	13.93	12.89	2.05	0.0043	H2BFS	H2B histone family, member S (pseudogene)	OTTHUMT00000195634; ENST00000599962; uc002zdj.2	H2B histone family, member S[gene_biotype:protein_coding transcript_biotype:protein_coding]; H2B histone family, member S (pseudogene) [gene_biotype:protein_coding transcript_biotype:protein_coding]; H2B histone family, member S (pseudogene) [Source:HGNC Symbol;Acc:HGNC:4762]
TC0200009011.hg.1	4.73	3.69	2.05	0.0498	shogoybu	Transcript Identified by AceView	shogoybu.aAug10-unspliced	Transcript Identified by AceView
TC0900012107.hg.1	5.89	4.86	2.04	0.0263	plawspar	Transcript Identified by AceView	plawspar.aAug10	Transcript Identified by AceView
TC1900009709.hg.1	5.61	4.58	2.04	0.0012			T168792	Transcript identified by MiTranscriptome
TC0500008086.hg.1	8.59	7.56	2.04	0.0332	NR2F1	nuclear receptor subfamily 2, group F, member 1	NM_005654; ENST00000327111; ENST00000502982; ENST00000506162; ENST00000512697; ENST00000615873; BC004154; BC017493; OTTHUMT00000239293; OTTHUMT00000369874; OTTHUMT00000369875; OTTHUMT00000369877; CCDS4068.1; NR2F1.cAug10; uc003kkj.4; uc021ybk.2; uc063fjx.1; uc063fjy.1; uc063fjz.1; NONHSAT102816	Homo sapiens nuclear receptor subfamily 2, group F, member 1 (NR2F1), mRNA.; nuclear receptor subfamily 2, group F, member 1 [gene_biotype:protein_coding transcript_biotype:protein_coding]; nuclear receptor subfamily 2, group F, member 1 [gene_biotype:protein_coding transcript_biotype:processed_transcript]; Homo sapiens nuclear receptor subfamily 2, group F, member 1, mRNA (cDNA clone MGC:2388 IM…
TC0100014280.hg.1	5.67	4.64	2.04	0.0012			T011526	Transcript identified by MiTranscriptome
TC1700012405.hg.1	6.79	5.76	2.04	0.0215	KRTAP4-8	keratin associated protein 4-8	NM_031960; ENST00000318329; ENST00000333822; OTTHUMT00000257684; CCDS45674.1; KRTAP4-8.aAug10-unspliced; uc060fao.1; uc060fap.1; NONHSAT053621	Homo sapiens keratin associated protein 4-8 (KRTAP4-8), mRNA.; keratin associated protein 4-8 [gene_biotype:protein_coding transcript_biotype:protein_coding]; keratin associated protein 4-8[gene_biotype:protein_coding transcript_biotype:protein_coding]; keratin associated protein 4-8 [Source:HGNC Symbol;Acc:HGNC:17230]; Transcript Identified by AceView, Entrez Gene ID(s) 728224, RefSeq ID(s) NM_0…
TC0400011676.hg.1	4.76	3.73	2.04	0.0488			T270142	Transcript identified by MiTranscriptome
TC1300009376.hg.1	6.67	5.64	2.04	0.0104	SLITRK1	SLIT and NTRK-like family, member 1	NM_001281503; NM_052910; ENST00000377084; BC051738; OTTHUMT00000045396; CCDS9464.1; uc001vlk.4	Homo sapiens SLIT and NTRK-like family, member 1 (SLITRK1), transcript variant 2, mRNA.; Homo sapiens SLIT and NTRK-like family, member 1 (SLITRK1), transcript variant 1, mRNA.; SLIT and NTRK-like family, member 1 [gene_biotype:protein_coding transcript_biotype:protein_coding]; Homo sapiens SLIT and NTRK-like family, member 1, mRNA (cDNA clone MGC:51091 IMAGE:4816570), complete cds.; SLIT and NTR…
TC2100008555.hg.1	6.04	5.01	2.04	0.0007	TIAM1	T-cell lymphoma invasion and metastasis 1	NM_003253; ENST00000286827; ENST00000423206; ENST00000455508; ENST00000469412; ENST00000491927; ENST00000541036; BC117192; BC117196; BC143980; OTTHUMT00000192552; OTTHUMT00000192553; OTTHUMT00000192554; OTTHUMT00000192555; OTTHUMT00000192556; CCDS13609.1; hsa_circ_0061402; hsa_circ_0061403; hsa_circ_0061404; hsa_circ_0061405; hsa_circ_0061406; hsa_circ_0061407; hsa_circ_0061408; hsa_circ_0061409;…	Homo sapiens T-cell lymphoma invasion and metastasis 1 (TIAM1), mRNA.; T-cell lymphoma invasion and metastasis 1 [gene_biotype:protein_coding transcript_biotype:protein_coding]; T-cell lymphoma invasion and metastasis 1 [gene_biotype:protein_coding transcript_biotype:processed_transcript]; T-cell lymphoma invasion and metastasis 1 [gene_biotype:protein_coding transcript_biotype:retained_intron]; …
TC0200007037.hg.1	6.31	5.28	2.04	0.0474	sweypybo	Transcript Identified by AceView	sweypybo.aAug10-unspliced	Transcript Identified by AceView
TC0400009145.hg.1	4.86	3.83	2.04	0.0114	skerga	Transcript Identified by AceView	skerga.aAug10-unspliced	Transcript Identified by AceView
TC1700008661.hg.1	6.14	5.11	2.04	0.0101	PRKCA	protein kinase C, alpha	NM_002737; ENST00000284384; ENST00000413366; ENST00000578063; ENST00000583361; ENST00000583775; BC109273; BC109274; OTTHUMT00000446950; OTTHUMT00000446975; OTTHUMT00000446976; OTTHUMT00000446977; OTTHUMT00000446978; CCDS11664.1; hsa_circ_0004576; hsa_circ_0006115; hsa_circ_0006736; hsa_circ_0007081; hsa_circ_0007492; hsa_circ_0007580; hsa_circ_0045361; hsa_circ_0045362; hsa_circ_0045363; hsa_circ…	Homo sapiens protein kinase C, alpha (PRKCA), mRNA.; protein kinase C, alpha [gene_biotype:protein_coding transcript_biotype:nonsense_mediated_decay]; protein kinase C, alpha [gene_biotype:protein_coding transcript_biotype:protein_coding]; protein kinase C, alpha [gene_biotype:protein_coding transcript_biotype:processed_transcript]; protein kinase C, alpha [gene_biotype:protein_coding transcript_…
TC0300009390.hg.1	5.45	4.43	2.03	0.0024			T253981	Transcript identified by MiTranscriptome
TC0100008038.hg.1	5.31	4.29	2.03	0.0013			T009262	Transcript identified by MiTranscriptome
TC0100015368.hg.1	7.87	6.84	2.03	0.0094	NGF	nerve growth factor (beta polypeptide)	NM_002506; ENST00000369512; BC126148; BC126150; OTTHUMT00000032832; CCDS882.1; uc001efu.2	Homo sapiens nerve growth factor (beta polypeptide) (NGF), mRNA.; nerve growth factor (beta polypeptide) [gene_biotype:protein_coding transcript_biotype:protein_coding]; Homo sapiens nerve growth factor (beta polypeptide), mRNA (cDNA clone MGC:161426 IMAGE:8991864), complete cds.; Homo sapiens nerve growth factor (beta polypeptide), mRNA (cDNA clone MGC:161428 IMAGE:8991866), complete cds.; nerve…
TC0500011563.hg.1	5.37	4.34	2.03	0.0004			T286600	Transcript identified by MiTranscriptome
TC0X00009186.hg.1	7.74	6.71	2.03	0.009	smawdoy	Transcript Identified by AceView	smawdoy.aAug10-unspliced	Transcript Identified by AceView
TC0600009763.hg.1	9.01	7.99	2.03	0.0466	zawsperbu	Transcript Identified by AceView	zawsperbu.aAug10-unspliced	Transcript Identified by AceView
TC0300007136.hg.1	14.85	13.83	2.03	0.0057	CTNNB1	catenin (cadherin-associated protein), beta 1	NM_001098209; NM_001098210; NM_001904; ENST00000349496; ENST00000396183; ENST00000396185; ENST00000405570; ENST00000426215; ENST00000431914; ENST00000433400; ENST00000441708; ENST00000450969; ENST00000453024; ENST00000465552; ENST00000471014; ENST00000482042; ENST00000485265; ENST00000488914; BC058926; OTTHUMT00000254182; OTTHUMT00000258209; OTTHUMT00000258210; OTTHUMT00000258211; OTTHUMT00000258…	Homo sapiens catenin (cadherin-associated protein), beta 1, 88kDa (CTNNB1), transcript variant 2, mRNA.; Homo sapiens catenin (cadherin-associated protein), beta 1, 88kDa (CTNNB1), transcript variant 3, mRNA.; Homo sapiens catenin (cadherin-associated protein), beta 1, 88kDa (CTNNB1), transcript variant 1, mRNA.; catenin (cadherin-associated protein), beta 1, 88kDa [gene_biotype:protein_coding tr…
TC0300010233.hg.1	4.6	3.58	2.03	0.0094			T237870	Transcript identified by MiTranscriptome
TC2000008741.hg.1	8.84	7.81	2.03	0.0317	ABHD12	abhydrolase domain containing 12	NM_001042472; NM_015600; ENST00000339157; ENST00000376542; ENST00000450393; ENST00000461204; ENST00000465694; ENST00000471287; ENST00000481556; ENST00000491682; ENST00000576316; BC014049; OTTHUMT00000078423; OTTHUMT00000078424; OTTHUMT00000078425; OTTHUMT00000078426; OTTHUMT00000078427; OTTHUMT00000078428; OTTHUMT00000078429; OTTHUMT00000078430; OTTHUMT00000439492; CCDS13172.1; CCDS42857.1; hsa_c…	Homo sapiens abhydrolase domain containing 12 (ABHD12), transcript variant 1, mRNA.; Homo sapiens abhydrolase domain containing 12 (ABHD12), transcript variant 2, mRNA.; abhydrolase domain containing 12 [gene_biotype:protein_coding transcript_biotype:protein_coding]; abhydrolase domain containing 12 [gene_biotype:protein_coding transcript_biotype:nonsense_mediated_decay]; abhydrolase domain conta…
TC0100012067.hg.1	4.7	3.68	2.03	0.0006	flumawbu	Transcript Identified by AceView	flumawbu.aAug10-unspliced	Transcript Identified by AceView
TC1600007234.hg.1	11.85	10.83	2.03	0.0257	DCTN5	dynactin 5 (p25)	NM_001199011; NM_001199743; NM_032486; NR_037573; ENST00000300087; ENST00000563188; ENST00000563614; ENST00000563998; ENST00000566053; ENST00000566298; ENST00000568272; ENST00000568589; BC004191; OTTHUMT00000254497; OTTHUMT00000434871; OTTHUMT00000434872; OTTHUMT00000434873; OTTHUMT00000434874; OTTHUMT00000434875; OTTHUMT00000434876; OTTHUMT00000434877; CCDS10615.1; CCDS58435.1; CCDS58436.1; DCTN…	Homo sapiens dynactin 5 (p25) (DCTN5), transcript variant 2, mRNA.; Homo sapiens dynactin 5 (p25) (DCTN5), transcript variant 4, mRNA.; Homo sapiens dynactin 5 (p25) (DCTN5), transcript variant 1, mRNA.; Homo sapiens dynactin 5 (p25) (DCTN5), transcript variant 3, non-coding RNA.; dynactin 5 (p25) [gene_biotype:protein_coding transcript_biotype:protein_coding]; dynactin 5 (p25) [gene_biotype:prot…
TC1700007092.hg.1	7.54	6.52	2.03	0.0056	RP1-253P7.4	novel transcript, antisense to TOM1L2	OTTHUMT00000473946; uc060byt.1; ENST00000354746; LK938073.1:1..1815:ncRNA; NONHSAT146122	novel transcript, antisense to TOM1L2; N/A; havana:known chromosome:GRCh38:17:17858227:17860041:1 gene:ENSG00000197815 gene_biotype:antisense transcript_biotype:antisense; long non-coding RNA OTTHUMT00000473946.1; Non-coding transcript identified by NONCODE; Non-coding transcript identified by NONCODE: Antisense
TC0700012126.hg.1	4.87	3.85	2.03	0.0016	RELN	reelin	NM_005045; NM_173054; ENST00000343529; ENST00000424685; ENST00000428762; ENST00000429186; ENST00000473457; ENST00000473945; ENST00000478148; OTTHUMT00000348148; OTTHUMT00000348149; OTTHUMT00000348153; OTTHUMT00000348154; OTTHUMT00000348155; OTTHUMT00000348156; uc010liz.3; CCDS34722.1; CCDS47680.1; hsa_circ_0081762; hsa_circ_0081763; hsa_circ_0081764; hsa_circ_0081765; hsa_circ_0081766; hsa_circ_0…	Homo sapiens reelin (RELN), transcript variant 1, mRNA.; Homo sapiens reelin (RELN), transcript variant 2, mRNA.; reelin [gene_biotype:protein_coding transcript_biotype:protein_coding]; reelin [gene_biotype:protein_coding transcript_biotype:processed_transcript]; reelin [gene_biotype:protein_coding transcript_biotype:retained_intron]; reelin[gene_biotype:protein_coding transcript_biotype:protein_…
TC0100014918.hg.1	8.15	7.13	2.03	0.0076	SETSIP	SET-like protein	NM_001287737; ENST00000485873; ENST00000596516; OTTHUMT00000028367; CCDS72821.1; uc031uhi.2; uc057ihg.1	Homo sapiens SET-like protein (SETSIP), mRNA.; SET-like protein [gene_biotype:protein_coding transcript_biotype:protein_coding]; SET-like protein[gene_biotype:protein_coding transcript_biotype:protein_coding]; SET-like protein [Source:HGNC Symbol;Acc:HGNC:42937]
TC0500010523.hg.1	8.22	7.2	2.03	0.023	GDNF	glial cell derived neurotrophic factor	NM_000514; NM_001190468; NM_001190469; NM_001278098; NM_199231; ENST00000326524; ENST00000344622; ENST00000381826; ENST00000427982; ENST00000502572; ENST00000510177; ENST00000515058; ENST00000620847; BC069119; BC069369; BC128108; BC128109; OTTHUMT00000207606; OTTHUMT00000207607; OTTHUMT00000367336; OTTHUMT00000367337; OTTHUMT00000367338; OTTHUMT00000367339; uc011cpd.2; uc011cpf.2; uc011cpi.2; CCD…	Homo sapiens glial cell derived neurotrophic factor (GDNF), transcript variant 1, mRNA.; Homo sapiens glial cell derived neurotrophic factor (GDNF), transcript variant 3, mRNA.; Homo sapiens glial cell derived neurotrophic factor (GDNF), transcript variant 4, mRNA.; Homo sapiens glial cell derived neurotrophic factor (GDNF), transcript variant 6, mRNA.; Homo sapiens glial cell derived neurotrophi…
TC0200008592.hg.1	5.09	4.07	2.03	0.0032	seejybu	Transcript Identified by AceView	seejybu.aAug10-unspliced; T195246	Transcript Identified by AceView; Transcript identified by MiTranscriptome
TC0500011094.hg.1	5.35	4.33	2.03	0.0091			T284037; T284038	Transcript identified by MiTranscriptome
TC1200009794.hg.1	4.87	3.85	2.03	0.0265	Y_RNA	Y RNA [Source:RFAM;Acc:RF00019]	ENST00000364679; uc058ktw.1; NONHSAT026266	Y RNA [Source:RFAM;Acc:RF00019]; Non-coding transcript identified by NONCODE
TC1000012354.hg.1	8.98	7.96	2.02	0.0012			T051407; T051408	Transcript identified by MiTranscriptome
TC0100013655.hg.1	5.05	4.03	2.02	0.0349	AL138837.1		uc057epw.1; ENST00000408298; NONHSAT002283	N/A; ncrna:novel chromosome:GRCh38:1:33442025:33442111:-1 gene:ENSG00000221225 gene_biotype:miRNA transcript_biotype:miRNA; Non-coding transcript identified by NONCODE
TC0700009924.hg.1	9.22	8.21	2.02	0.0168	lusleebu	Transcript Identified by AceView	lusleebu.aAug10-unspliced	Transcript Identified by AceView
TC0900008943.hg.1	4.59	3.57	2.02	0.0047	boyveeby	Transcript Identified by AceView	boyveeby.aAug10-unspliced	Transcript Identified by AceView
TC0300010921.hg.1	4.88	3.86	2.02	0.0011	sporfeebo	Transcript Identified by AceView	sporfeebo.aAug10-unspliced	Transcript Identified by AceView
TC0700011296.hg.1	6.57	5.55	2.02	0.0036			T325160	Transcript identified by MiTranscriptome
TC0100012379.hg.1	6.02	5	2.02	0.0082	PGBD2	piggyBac transposable element derived 2	NM_001017434; NM_170725; ENST00000329291; ENST00000355360; ENST00000462488; BC063785; CCDS31128.1; CCDS31129.1; uc001ifg.4; uc001ifh.4; uc057rcw.1; NONHSAT010843; OTTHUMT00000097318; OTTHUMT00000097319; OTTHUMT00000097320	Homo sapiens piggyBac transposable element derived 2 (PGBD2), transcript variant 2, mRNA.; Homo sapiens piggyBac transposable element derived 2 (PGBD2), transcript variant 1, mRNA.; piggyBac transposable element derived 2 [gene_biotype:protein_coding transcript_biotype:protein_coding]; piggyBac transposable element derived 2 [gene_biotype:protein_coding transcript_biotype:processed_transcript]; H…
TC0900008632.hg.1	8.16	7.14	2.02	0.0035	pawvyby	Transcript Identified by AceView	pawvyby.aAug10-unspliced	Transcript Identified by AceView
TC0100007009.hg.1	4.62	3.61	2.02	0.0028	flarpla	Transcript Identified by AceView	flarpla.aAug10-unspliced	Transcript Identified by AceView
TC0800008482.hg.1	5.75	4.73	2.02	0.0295	royveeby	Transcript Identified by AceView	royveeby.aAug10-unspliced	Transcript Identified by AceView
TC2100007044.hg.1	7.95	6.94	2.02	0.0122	beybaw	Transcript Identified by AceView	beybaw.aAug10-unspliced	Transcript Identified by AceView
TC0100015194.hg.1	11.19	10.17	2.02	0.0157	SORT1	sortilin 1	NM_001205228; NM_002959; ENST00000256637; ENST00000466471; ENST00000471996; ENST00000482236; ENST00000483508; ENST00000485149; ENST00000493736; ENST00000495777; ENST00000538502; ENST00000633956; BC023542; OTTHUMT00000033179; OTTHUMT00000033180; OTTHUMT00000033181; OTTHUMT00000033182; OTTHUMT00000033183; OTTHUMT00000317148; OTTHUMT00000317149; OTTHUMT00000317150; OTTHUMT00000486050; CCDS55618.1; C…	Homo sapiens sortilin 1 (SORT1), transcript variant 2, mRNA.; Homo sapiens sortilin 1 (SORT1), transcript variant 1, mRNA.; sortilin 1 [gene_biotype:protein_coding transcript_biotype:protein_coding]; sortilin 1 [gene_biotype:protein_coding transcript_biotype:retained_intron]; sortilin 1 [gene_biotype:protein_coding transcript_biotype:nonsense_mediated_decay]; sortilin 1 [gene_biotype:protein_codi…
TC0900009933.hg.1	7.86	6.85	2.02	0.0006	FAM214B	family with sequence similarity 214, member B	NM_025182; ENST00000322813; ENST00000378557; ENST00000378561; ENST00000378566; ENST00000488109; ENST00000603301; ENST00000605104; ENST00000605244; ENST00000605392; BC004406; OTTHUMT00000052261; OTTHUMT00000052262; OTTHUMT00000052263; OTTHUMT00000052265; OTTHUMT00000468374; OTTHUMT00000468375; OTTHUMT00000468376; OTTHUMT00000468377; OTTHUMT00000468378; uc003zwo.3; CCDS6578.1; hsa_circ_0086798; hsa…	Homo sapiens family with sequence similarity 214, member B (FAM214B), mRNA.; family with sequence similarity 214, member B [gene_biotype:protein_coding transcript_biotype:protein_coding]; family with sequence similarity 214, member B [gene_biotype:protein_coding transcript_biotype:processed_transcript]; Homo sapiens KIAA1539, mRNA (cDNA clone MGC:10998 IMAGE:3638496), complete cds.; family with s…
TC0700012149.hg.1	5.59	4.58	2.02	0.0309			NONHSAT122608; NONHSAT122609	Non-coding transcript identified by NONCODE: Antisense
TC0300007268.hg.1	4.3	3.29	2.02	0.0071	suferbo	Transcript Identified by AceView	suferbo.aAug10-unspliced	Transcript Identified by AceView
TC0300009739.hg.1	4.99	3.98	2.02	0.001	RP11-537I16.2		ENST00000455173; NONHSAT093774; OTTHUMT00000345173	havana:known chromosome:GRCh38:3:185606575:185606873:1 gene:ENSG00000236489 gene_biotype:processed_pseudogene transcript_biotype:processed_pseudogene; Non-coding transcript identified by NONCODE; Non-coding transcript identified by NONCODE: Sense No Exonic; ribosomal protein L34 (RPL34) pseudogene[gene_biotype:processed_pseudogene transcript_biotype:processed_pseudogene]
TC1100006795.hg.1	4.63	3.62	2.02	0.0033	RNA5SP330	RNA, 5S ribosomal pseudogene 330 [Source:HGNC Symbol;Acc:HGNC:43230]	ENST00000517096; NONHSAT017888; uc021qdg.1	RNA, 5S ribosomal pseudogene 330 [gene_biotype:rRNA transcript_biotype:rRNA]; Non-coding transcript identified by NONCODE; Rfam model RF00001 hit found at contig region AC026894.7/142764-142669
TC1500010093.hg.1	12.26	11.25	2.01	0.0375	ETFA	electron-transfer-flavoprotein, alpha polypeptide	NM_000126; NM_001127716; ENST00000267950; ENST00000433983; ENST00000557943; ENST00000557975; ENST00000558803; ENST00000559075; ENST00000559386; ENST00000559602; ENST00000559758; ENST00000559973; ENST00000560044; ENST00000560179; ENST00000560309; ENST00000560345; ENST00000560595; ENST00000560726; ENST00000560816; ENST00000560899; ENST00000561092; ENST00000565910; BC015526; BC095457; OTTHUMT0000041…	Homo sapiens electron-transfer-flavoprotein, alpha polypeptide (ETFA), transcript variant 1, mRNA.; Homo sapiens electron-transfer-flavoprotein, alpha polypeptide (ETFA), transcript variant 2, mRNA.; electron-transfer-flavoprotein, alpha polypeptide [gene_biotype:protein_coding transcript_biotype:nonsense_mediated_decay]; electron-transfer-flavoprotein, alpha polypeptide [gene_biotype:protein_cod…
TC2000008983.hg.1	7.23	6.22	2.01	0.0015	RNU6-759P	RNA, U6 small nuclear 759, pseudogene [Source:HGNC Symbol;Acc:HGNC:47722]	uc061woz.1; ENST00000516740; NONHSAT079518	RNA, U6 small nuclear 759, pseudogene [Source:HGNC Symbol;Acc:HGNC:47722]; RNA, U6 small nuclear 759, pseudogene [gene_biotype:snRNA transcript_biotype:snRNA]; Non-coding transcript identified by NONCODE
TC0500007701.hg.1	6.84	5.83	2.01	0.0083	jawvubo	Transcript Identified by AceView	jawvubo.aAug10-unspliced	Transcript Identified by AceView
TC1900008924.hg.1	10.36	9.35	2.01	0.0159	U2AF2	U2 small nuclear RNA auxiliary factor 2	NM_001012478; NM_007279; ENST00000308924; ENST00000450554; ENST00000587196; ENST00000587275; ENST00000588850; ENST00000590551; ENST00000592867; ENST00000592874; BC008740; BC030574; OTTHUMT00000453598; OTTHUMT00000453599; OTTHUMT00000453600; OTTHUMT00000453601; OTTHUMT00000453604; OTTHUMT00000453605; OTTHUMT00000453606; OTTHUMT00000457985; CCDS12933.1; CCDS46197.1; hsa_circ_0052262; hsa_circ_00522…	Homo sapiens U2 small nuclear RNA auxiliary factor 2 (U2AF2), transcript variant 2, mRNA.; Homo sapiens U2 small nuclear RNA auxiliary factor 2 (U2AF2), transcript variant 1, mRNA.; U2 small nuclear RNA auxiliary factor 2 [gene_biotype:protein_coding transcript_biotype:protein_coding]; U2 small nuclear RNA auxiliary factor 2 [gene_biotype:protein_coding transcript_biotype:nonsense_mediated_decay]…
TC1800009088.hg.1	5.09	4.08	2.01	0.0241	glorploy	Transcript Identified by AceView	glorploy.aAug10-unspliced	Transcript Identified by AceView
TC2200009333.hg.1	9.32	8.31	2.01	0.014	AP1B1	adaptor-related protein complex 1, beta 1 subunit	NM_001127; NM_001166019; NM_145730; ENST00000317368; ENST00000357586; ENST00000402502; ENST00000405198; ENST00000415756; ENST00000421126; ENST00000432560; ENST00000472057; ENST00000473606; ENST00000482818; BC046242; OTTHUMT00000321374; OTTHUMT00000321375; OTTHUMT00000321376; OTTHUMT00000321377; OTTHUMT00000321378; OTTHUMT00000321379; OTTHUMT00000321380; OTTHUMT00000321555; AP1B1.bAug10; CCDS13855…	Homo sapiens adaptor-related protein complex 1, beta 1 subunit (AP1B1), transcript variant 1, mRNA.; Homo sapiens adaptor-related protein complex 1, beta 1 subunit (AP1B1), transcript variant 3, mRNA.; Homo sapiens adaptor-related protein complex 1, beta 1 subunit (AP1B1), transcript variant 2, mRNA.; adaptor-related protein complex 1, beta 1 subunit [gene_biotype:protein_coding transcript_biotyp…
TC0200015475.hg.1	5.17	4.16	2.01	0.044	swergybu	Transcript Identified by AceView	swergybu.aAug10-unspliced	Transcript Identified by AceView
TC1000009645.hg.1	5.43	4.42	2.01	0.0038			lnc-AKR1C2-3:1; lnc-AKR1C2-3:2; NONHSAT011114; NONHSAT011115; NONHSAT011116; TCONS_00018417; TCONS_00018418	Transcript Originally Identified by LNCipedia, alternate transcript name: NONHSAT011115; Transcript Originally Identified by LNCipedia, alternate transcript name: NONHSAT011116; Non-coding transcript identified by NONCODE; Non-coding transcript identified by NONCODE: Linc; gene_id XLOC_008704; transcript_id TCONS_00018417; oId TCONS_00001610; linc_name linc-KLF6-5; tss_id TSS13827; class_code u; …
TC1200011743.hg.1	4.14	3.13	2.01	0.0014	RP11-626I20.2		ENST00000546924; NONHSAT030376; OTTHUMT00000407086	havana:known chromosome:GRCh38:12:103505411:103506174:-1 gene:ENSG00000257994 gene_biotype:unprocessed_pseudogene transcript_biotype:unprocessed_pseudogene; Non-coding transcript identified by NONCODE; Non-coding transcript identified by NONCODE: Linc; synaptonemal complex central element protein 2 (SYCE2) pseudogene[gene_biotype:unprocessed_pseudogene transcript_biotype:unprocessed_pseudogene]
TC1200010603.hg.1	6.35	5.34	2.01	0.0285	Y_RNA	Y RNA [Source:RFAM;Acc:RF00019]	ENST00000629789; uc058nky.1; NONHSAT028049	Y RNA [Source:RFAM;Acc:RF00019]; Non-coding transcript identified by NONCODE
TC0200012331.hg.1	6.09	5.08	2.01	0.0461	klujeebo	Transcript Identified by AceView	klujeebo.aAug10-unspliced	Transcript Identified by AceView
TC0200008303.hg.1	4.77	3.76	2.01	0.0035	MIR4771-1; MIR4771-2	microRNA 4771-1; microRNA 4771-2	NR_039928; NR_039929; ENST00000582617; uc032ntz.1; NONHSAT072129; NR_039928.1:1..74:precursor_RNA	Homo sapiens microRNA 4771-1 (MIR4771-1), microRNA.; Homo sapiens microRNA 4771-2 (MIR4771-2), microRNA.; microRNA 4771-1 [gene_biotype:miRNA transcript_biotype:miRNA]; microRNA 4771-1 [Source:HGNC Symbol;Acc:HGNC:41901]; Non-coding transcript identified by NONCODE; microRNA 4771-2 precursor.
TC1800008879.hg.1	4.79	3.78	2.01	0.0399			T163224	Transcript identified by MiTranscriptome
TC0100006434.hg.1	4.8	3.79	2.01	0.002	MIR1302-10; MIR1302-2	microRNA 1302-10; microRNA 1302-2	NR_036267; ENST00000607096; NR_036051_3; NR_036266_3; NR_036268_4; ENST00000469289; ENST00000473358; ENST00000469289.1; ENST00000473358.1; ENST00000607096.1; OTTHUMT00000002840; OTTHUMT00000002841; uc031tlb.1; uc057aty.1; uc057atz.1; HG491497.1:1..712:ncRNA; HG491498.1:1..535:ncRNA; LM610125.1:1..138:precursor_RNA; NONHSAT000011; NONHSAT000012; NR_036051.1:1..138:precursor_RNA	Homo sapiens microRNA 1302-10 (MIR1302-10), microRNA.; microRNA 1302-2 [gene_biotype:miRNA transcript_biotype:miRNA]; Homo sapiens microRNA 1302-2 (MIR1302-2), microRNA.; Homo sapiens microRNA 1302-9 (MIR1302-9), microRNA.; Homo sapiens microRNA 1302-11 (MIR1302-11), microRNA.; havana:known chromosome:GRCh38:1:30267:31109:1 gene:ENSG00000243485 gene_biotype:lincRNA transcript_biotype:lincRNA; hav…
TC0X00007297.hg.1	5.79	4.78	2.01	0.0094	RP11-552J9.13		ENST00000454598; NONHSAT137111; OTTHUMT00000056676	havana:known chromosome:GRCh38:X:52722338:52722524:1 gene:ENSG00000225397 gene_biotype:processed_pseudogene transcript_biotype:processed_pseudogene; Non-coding transcript identified by NONCODE; pseuodgene similar to part of ornithine aminotransferase (gyrate atrophy) (OAT)[gene_biotype:processed_pseudogene transcript_biotype:processed_pseudogene]
TC0800010043.hg.1	12.06	11.05	2.01	0.0028	PPP2CB	protein phosphatase 2, catalytic subunit, beta isozyme	NM_001009552; ENST00000221138; ENST00000518243; ENST00000518532; ENST00000518564; ENST00000520056; ENST00000520334; ENST00000520500; ENST00000522113; ENST00000523023; ENST00000523804; BC012022; OTTHUMT00000376527; OTTHUMT00000376528; OTTHUMT00000376570; OTTHUMT00000376571; OTTHUMT00000376572; OTTHUMT00000376573; OTTHUMT00000376574; OTTHUMT00000376575; OTTHUMT00000376576; OTTHUMT00000376577; CCDS6…	Homo sapiens protein phosphatase 2, catalytic subunit, beta isozyme (PPP2CB), mRNA.; protein phosphatase 2, catalytic subunit, beta isozyme [gene_biotype:protein_coding transcript_biotype:protein_coding]; protein phosphatase 2, catalytic subunit, beta isozyme [gene_biotype:protein_coding transcript_biotype:retained_intron]; protein phosphatase 2, catalytic subunit, beta isozyme [gene_biotype:prot…
TC0900009955.hg.1	5.51	4.5	2.01	0.0423	slerplobu	Transcript Identified by AceView	slerplobu.aAug10; T357885; T357886	Transcript Identified by AceView; Transcript identified by MiTranscriptome
TC0900011745.hg.1	4.5	3.49	2.01	0.0054			T367752	Transcript identified by MiTranscriptome
TC0100015899.hg.1	18.43	17.42	2.01	0.0405	TPM3	tropomyosin 3	NM_001043351; NM_001043352; NM_001043353; NM_001278188; NM_001278189; NM_001278190; NM_001278191; NM_152263; NM_153649; NR_103460; NR_103461; ENST00000271850; ENST00000302206; ENST00000312970; ENST00000323144; ENST00000328159; ENST00000330188; ENST00000341372; ENST00000341485; ENST00000368527; ENST00000368530; ENST00000368531; ENST00000368533; ENST00000368545; ENST00000466010; ENST00000469717; EN…	Homo sapiens tropomyosin 3 (TPM3), transcript variant Tpm3.2, mRNA.; Homo sapiens tropomyosin 3 (TPM3), transcript variant Tpm3.7, mRNA.; Homo sapiens tropomyosin 3 (TPM3), transcript variant Tpm3.4, mRNA.; Homo sapiens tropomyosin 3 (TPM3), transcript variant 6, mRNA.; Homo sapiens tropomyosin 3 (TPM3), transcript variant Tpm3.5, mRNA.; Homo sapiens tropomyosin 3 (TPM3), transcript variant 8, mR…
TC1000011962.hg.1	5.2	4.19	2.01	0.0394			T049309	Transcript identified by MiTranscriptome
TC1600006494.hg.1	5.24	4.24	2.01	0.0006			T124506	Transcript identified by MiTranscriptome
TC1700008425.hg.1	5.25	4.24	2.01	0.0049	shorwee	Transcript Identified by AceView	shorwee.aAug10-unspliced	Transcript Identified by AceView
TC2000008258.hg.1	4.45	3.45	2.01	0.0056			T213122; T213123	Transcript identified by MiTranscriptome
TC1000006802.hg.1	5.34	4.33	2.01	0.0266	CAMK1D	calcium/calmodulin-dependent protein kinase ID	NM_020397; NM_153498; ENST00000378845; ENST00000487696; ENST00000615792; ENST00000619168; BC035745; OTTHUMT00000046820; OTTHUMT00000046821; OTTHUMT00000046822; CAMK1D.dAug10; CCDS7091.1; CCDS7092.1; hsa_circ_0017782; hsa_circ_0017783; uc001iln.4; uc001ilp.5; uc057rtb.1; uc057rte.1; NONHSAT011459; NONHSAT011465; NONHSAT011466	Homo sapiens calcium/calmodulin-dependent protein kinase ID (CAMK1D), transcript variant 1, mRNA.; Homo sapiens calcium/calmodulin-dependent protein kinase ID (CAMK1D), transcript variant 2, mRNA.; calcium/calmodulin-dependent protein kinase ID [gene_biotype:protein_coding transcript_biotype:protein_coding]; calcium/calmodulin-dependent protein kinase ID [gene_biotype:protein_coding transcript_bi…
TC0200008111.hg.1	5.18	4.18	2.01	0.003	flarvorbo	Transcript Identified by AceView	flarvorbo.aAug10-unspliced	Transcript Identified by AceView
TC0800010955.hg.1	6.61	5.61	2	0.0005	RP11-653B10.1; yuhemu	novel transcript; Transcript Identified by AceView	ENST00000518367.1; ENST00000522776.1; OTTHUMT00000380599; OTTHUMT00000380600; uc064obi.1; uc064obj.1; yuhemu.bAug10; ENST00000518367; ENST00000522776; HG501403.1:1..544:ncRNA; HG501404.1:1..257:ncRNA; NONHSAT127487; NONHSAT127488	N/A; novel transcript; Transcript Identified by AceView; havana:known chromosome:GRCh38:8:82523336:82536407:-1 gene:ENSG00000253503 gene_biotype:lincRNA transcript_biotype:lincRNA; havana:known chromosome:GRCh38:8:82514568:82677153:-1 gene:ENSG00000253503 gene_biotype:lincRNA transcript_biotype:lincRNA; long non-coding RNA OTTHUMT00000380599.1 (RP11-653B10.1 gene; long non-coding RNA OTTHUMT00000…
TC1700009930.hg.1	5.38	4.38	2	0.0023			T142983; T142986; T142987	Transcript identified by MiTranscriptome
TC1100009522.hg.1	4.67	3.67	2	0.0191	smyfer	Transcript Identified by AceView	smyfer.aAug10-unspliced	Transcript Identified by AceView
TC0100017399.hg.1	4.64	3.64	2	0.0091			T030869	Transcript identified by MiTranscriptome
TC0600011271.hg.1	6.17	5.17	2	0.0007			NONHSAT108481	Non-coding transcript identified by NONCODE; Non-coding transcript identified by NONCODE: Linc
TC1700012255.hg.1	6.34	5.34	2	0.0215	KRTAP9-2	keratin associated protein 9-2	NM_031961; ENST00000377721; BC110619; BC117287; OTTHUMT00000257717; uc002hwf.3; CCDS32651.1	Homo sapiens keratin associated protein 9-2 (KRTAP9-2), mRNA.; keratin associated protein 9-2 [gene_biotype:protein_coding transcript_biotype:protein_coding]; Homo sapiens keratin associated protein 9-2, mRNA (cDNA clone MGC:130013 IMAGE:40035092), complete cds.; Homo sapiens keratin associated protein 9-2, mRNA (cDNA clone MGC:150896 IMAGE:40125838), complete cds.; keratin associated protein 9-2…
TC1100012586.hg.1	6.33	5.33	2	0.0141	MIR125B1	microRNA 125b-1	NR_029671; ENST00000385236; uc010rzr.1; LM608486.1:1..88:precursor_RNA; NONHSAT024788; NR_029671.1:1..88:precursor_RNA	Homo sapiens microRNA 125b-1 (MIR125B1), microRNA.; microRNA 125b-1 [gene_biotype:miRNA transcript_biotype:miRNA]; microRNA mml-mir-125b-1 precursor; Non-coding transcript identified by NONCODE; precursor microRNA mir-125b-1
TC0700013601.hg.1	6.68	5.68	2	0.0161	RASA4B; RASA4	RAS p21 protein activator 4B; RAS p21 protein activator 4	NM_001277335; ENST00000306682; ENST00000465829; ENST00000467351; ENST00000477184; ENST00000488284; ENST00000495352; ENST00000541662; BC110873; BC113663; BC143584; OTTHUMT00000059600; OTTHUMT00000351772; OTTHUMT00000351773; OTTHUMT00000351774; OTTHUMT00000351775; OTTHUMT00000351776; CCDS59506.1; uc003uzt.3; uc003uzu.2; uc003uzv.2; uc010lia.3; uc011kkt.3; uc064gnt.1; uc064gnv.1; uc064gnw.1; ENST000…	Homo sapiens RAS p21 protein activator 4B (RASA4B), mRNA.; RAS p21 protein activator 4B [gene_biotype:protein_coding transcript_biotype:protein_coding]; RAS p21 protein activator 4B [gene_biotype:protein_coding transcript_biotype:retained_intron]; Homo sapiens RAS p21 protein activator 4, mRNA (cDNA clone MGC:131890 IMAGE:6184673), complete cds.; Homo sapiens RAS p21 protein activator 4, mRNA (cD…
TC1300006569.hg.1	5.56	4.56	2	0.0267	RP11-363G2.4	putative novel transcript	ENST00000445646.2; OTTHUMT00000044141; uc058vwm.1; ENST00000445646; HG505454.1:1..2042:ncRNA; lnc-SGCG-7:1; NONHSAT032432	N/A; putative novel transcript; havana:known chromosome:GRCh38:13:22851773:22854138:1 gene:ENSG00000229556 gene_biotype:lincRNA transcript_biotype:lincRNA; long non-coding RNA OTTHUMT00000044141.2 (RP11-363G2.4 gene; Transcript Originally Identified by LNCipedia; Non-coding transcript identified by NONCODE: Linc
TC0700010912.hg.1	6.15	5.16	2	0.0334	MYL7	myosin light chain 7	NM_021223; ENST00000223364; ENST00000431007; ENST00000431289; ENST00000434895; ENST00000446581; ENST00000447951; ENST00000457314; ENST00000457910; ENST00000458240; ENST00000476118; BC027915; OTTHUMT00000059446; OTTHUMT00000343120; OTTHUMT00000343121; OTTHUMT00000343122; OTTHUMT00000343123; OTTHUMT00000343124; OTTHUMT00000343125; OTTHUMT00000343126; OTTHUMT00000343127; OTTHUMT00000343128; CCDS5478…	Homo sapiens myosin, light chain 7, regulatory (MYL7), mRNA.; myosin, light chain 7, regulatory [gene_biotype:protein_coding transcript_biotype:protein_coding]; myosin, light chain 7, regulatory [gene_biotype:protein_coding transcript_biotype:nonsense_mediated_decay]; myosin, light chain 7, regulatory [gene_biotype:protein_coding transcript_biotype:processed_transcript]; myosin, light chain 7, re…
TC0700011392.hg.1	4.42	5.41	-2	0.0013	mohere	Transcript Identified by AceView	mohere.aAug10-unspliced; T325838	Transcript Identified by AceView; Transcript identified by MiTranscriptome
TC0100015804.hg.1	3.78	4.78	-2	0.0006			NONHSAT006406	Non-coding transcript identified by NONCODE; Non-coding transcript identified by NONCODE: Antisense
TC1600011495.hg.1	6.62	7.62	-2	0.0416	GPRC5B	G protein-coupled receptor, class C, group 5, member B	ENST00000569102; uc059roy.1; NONHSAT140909; OTTHUMT00000436044	G protein-coupled receptor, class C, group 5, member B [gene_biotype:protein_coding transcript_biotype:processed_transcript]; G protein-coupled receptor, class C, group 5, member B [Source:HGNC Symbol;Acc:HGNC:13308]; Non-coding transcript identified by NONCODE; Non-coding transcript identified by NONCODE: Antisense; G protein-coupled receptor, family C, group 5, member B[gene_biotype:protein_cod…
TC0300012052.hg.1	4.14	5.14	-2	0.0061	glubabo	Transcript Identified by AceView	glubabo.aAug10-unspliced	Transcript Identified by AceView
TC0400009893.hg.1	6.12	7.12	-2	0.0499	florblerby	Transcript Identified by AceView	florblerby.aAug10-unspliced; florblerby.bAug10; florblerby.cAug10-unspliced	Transcript Identified by AceView
TC0800010676.hg.1	4.16	5.16	-2	0.0023			T345193	Transcript identified by MiTranscriptome
TC0500013246.hg.1	4.75	5.75	-2	0.0294	PCDHB10	protocadherin beta 10	NM_018930; ENST00000239446; BC031837; OTTHUMT00000251821; CCDS4252.1; uc003lix.4	Homo sapiens protocadherin beta 10 (PCDHB10), mRNA.; protocadherin beta 10 [gene_biotype:protein_coding transcript_biotype:protein_coding]; Homo sapiens protocadherin beta 10, mRNA (cDNA clone MGC:24979 IMAGE:4931995), complete cds.; protocadherin beta 10[gene_biotype:protein_coding transcript_biotype:protein_coding]; protocadherin beta 10 [Source:HGNC Symbol;Acc:HGNC:8681]
TC0500010556.hg.1	3.8	4.8	-2.01	0.0216	swozoby	Transcript Identified by AceView	swozoby.aAug10-unspliced	Transcript Identified by AceView
TC1200007426.hg.1	3.89	4.89	-2.01	0.0483	sneybloybu	Transcript Identified by AceView	sneybloybu.aAug10-unspliced	Transcript Identified by AceView
TC0500011667.hg.1	5.24	6.25	-2.01	0.0383	RP11-47F1.1		ENST00000509173; OTTHUMT00000370759	havana:known chromosome:GRCh38:5:108894347:108894628:-1 gene:ENSG00000250441 gene_biotype:processed_pseudogene transcript_biotype:processed_pseudogene; LSM2 homolog, U6 small nuclear RNA associated (S. cerevisiae) (LSM2) pseudogene[gene_biotype:processed_pseudogene transcript_biotype:processed_pseudogene]
TC0400008537.hg.1	10.63	11.64	-2.01	0.0433	SNORA24; SNHG8	small nucleolar RNA, H/ACA box 24; small nucleolar RNA host gene 8	NR_002963; NR_003584; NR_034010; NR_034011; ENST00000384096; ENST00000602414; ENST00000602483; ENST00000602520; ENST00000602573; ENST00000602819; uc003ibz.1; ENST00000384096.1; ENST00000602414.1; ENST00000602483.1; ENST00000602520.1; ENST00000602573.1; ENST00000602819.1; hsa_circ_0070721; hsa_circ_0070722; hsa_circ_0070723; OTTHUMT00000467703; OTTHUMT00000467704; OTTHUMT00000467705; OTTHUMT000004…	Homo sapiens small nucleolar RNA, H/ACA box 24 (SNORA24), small nucleolar RNA.; Homo sapiens small nucleolar RNA host gene 8 (SNHG8), transcript variant 1, long non-coding RNA.; Homo sapiens small nucleolar RNA host gene 8 (SNHG8), transcript variant 2, long non-coding RNA.; Homo sapiens small nucleolar RNA host gene 8 (SNHG8), transcript variant 3, long non-coding RNA.; small nucleolar RNA, H/AC…
TC0700012810.hg.1	7.66	8.66	-2.01	0.0078			T334374	Transcript identified by MiTranscriptome
TC0300008403.hg.1	4.82	5.82	-2.01	0.0495	ZBTB20-AS4	ZBTB20 antisense RNA 4	NR_046877; ENST00000472323; ENST00000472323.1; OTTHUMT00000354947; uc062mrn.1; HG495958.1:1..675:ncRNA; NONHSAT091300	Homo sapiens ZBTB20 antisense RNA 4 (ZBTB20-AS4), long non-coding RNA.; ZBTB20 antisense RNA 4 [gene_biotype:lincRNA transcript_biotype:lincRNA]; ZBTB20 antisense RNA 4 [Source:HGNC Symbol;Acc:HGNC:42423]; novel transcript; long non-coding RNA OTTHUMT00000354947.1 (RP11-58D2.1 gene; Non-coding transcript identified by NONCODE: Antisense
TC1500010918.hg.1	5.31	6.32	-2.01	0.0015	LOC642935	Transcript Identified by AceView, Entrez Gene ID(s) 642935	LOC642935.eAug10; ENST00000558015; ENST00000558365; ENST00000559337; ENST00000560651; lnc-KLHL25-9:1; lnc-KLHL25-9:2; lnc-KLHL25-9:3; NONHSAT048071; NONHSAT048072; NONHSAT048073; NONHSAT048074; NONHSAT048075; NONHSAT048076; OTTHUMT00000417110; OTTHUMT00000417111; OTTHUMT00000417313; OTTHUMT00000417314; TCONS_00023765; TCONS_00024194	Transcript Identified by AceView, Entrez Gene ID(s) 642935; ADAMTS7 pseudogene 4 [gene_biotype:transcribed_unprocessed_pseudogene transcript_biotype:processed_transcript]; Transcript Originally Identified by LNCipedia; Transcript Originally Identified by LNCipedia, alternate transcript name: NONHSAT048071; Transcript Originally Identified by LNCipedia, alternate transcript name: NONHSAT048072; No…
TC0200011304.hg.1	14.13	15.14	-2.01	0.0492	TWIST2	twist family bHLH transcription factor 2	NM_001271893; NM_057179; ENST00000448943; ENST00000612363; BC017907; BC033168; BC103755; OTTHUMT00000393081; uc010znx.2; CCDS46558.1; hsa_circ_0058891; uc032owz.2	Homo sapiens twist family bHLH transcription factor 2 (TWIST2), transcript variant 1, mRNA.; Homo sapiens twist family bHLH transcription factor 2 (TWIST2), transcript variant 2, mRNA.; twist family bHLH transcription factor 2 [gene_biotype:protein_coding transcript_biotype:protein_coding]; Homo sapiens twist homolog 2 (Drosophila), mRNA (cDNA clone MGC:23821 IMAGE:4275773), complete cds.; Homo s…
TC0400007639.hg.1	4.36	5.37	-2.01	0.0203	RP11-622J8.1; spugaw	novel transcript; Transcript Identified by AceView	ENST00000512546.1; OTTHUMT00000365887; spugaw.bAug10; uc062wxe.1; ENST00000512546; HG496938.1:1..327:ncRNA; NONHSAT096589; TCONS_00007541	N/A; novel transcript; Transcript Identified by AceView; havana:known chromosome:GRCh38:4:59152834:59176146:1 gene:ENSG00000249111 gene_biotype:lincRNA transcript_biotype:lincRNA; long non-coding RNA OTTHUMT00000365887.1 (RP11-622J8.1 gene; Non-coding transcript identified by NONCODE: Linc; gene_id XLOC_003552; transcript_id TCONS_00007541; oId ENST00000512546; linc_name linc-LPHN3-3; tss_id TSS5…
TC0300006581.hg.1	5.63	6.64	-2.02	0.0085	U6	U6 spliceosomal RNA [Source:RFAM;Acc:RF00026]	uc062grf.1; ENST00000516585; NONHSAT087886	U6 spliceosomal RNA [Source:RFAM;Acc:RF00026]; U6 spliceosomal RNA [gene_biotype:snRNA transcript_biotype:snRNA]; Non-coding transcript identified by NONCODE
TC1600008771.hg.1	4.66	5.67	-2.02	0.0009			T137879	Transcript identified by MiTranscriptome
TC0500013292.hg.1	4.46	5.47	-2.02	0.001	2011-03-01	membrane associated ring finger 11	NM_001102562; ENST00000332432; ENST00000507111; OTTHUMT00000366096; OTTHUMT00000366097; CCDS47192.1; uc003jfo.3; uc063cmg.1	Homo sapiens membrane-associated ring finger (C3HC4) 11 (MARCH11), mRNA.; membrane-associated ring finger (C3HC4) 11 [gene_biotype:protein_coding transcript_biotype:protein_coding]; membrane-associated ring finger (C3HC4) 11[gene_biotype:protein_coding transcript_biotype:protein_coding]; membrane-associated ring finger (C3HC4) 11 [Source:HGNC Symbol;Acc:HGNC:33609]
TC0100007372.hg.1	6.58	7.6	-2.02	0.0106	NCMAP	noncompact myelin associated protein	NM_001010980; ENST00000374392; ENST00000486262; BC127785; BC147014; BC147015; OTTHUMT00000009288; OTTHUMT00000009289; CCDS30632.1; uc001bjk.3; uc031ttv.2; NONHSAT001654	Homo sapiens noncompact myelin associated protein (NCMAP), mRNA.; noncompact myelin associated protein [gene_biotype:protein_coding transcript_biotype:protein_coding]; noncompact myelin associated protein [gene_biotype:protein_coding transcript_biotype:processed_transcript]; Homo sapiens chromosome 1 open reading frame 130, mRNA (cDNA clone MGC:157901 IMAGE:40134460), complete cds.; Homo sapiens …
TC1300009836.hg.1	3.91	4.92	-2.02	0.0156			T099375	Transcript identified by MiTranscriptome
TC1100011505.hg.1	5.73	6.75	-2.02	0.0098			T063061; T063063	Transcript identified by MiTranscriptome
TC1000011608.hg.1	3.63	4.65	-2.02	0.004	RP11-34D15.2; floymy	Transcript Identified by AceView; novel transcript	ENST00000429420.1; floymy.aAug10; OTTHUMT00000049859; uc057vji.1; ENST00000429420; HG503202.1:1..471:ncRNA; NONHSAT015956; TCONS_00018032	N/A; Transcript Identified by AceView; novel transcript; havana:known chromosome:GRCh38:10:100335563:100346390:-1 gene:ENSG00000231188 gene_biotype:antisense transcript_biotype:antisense; long non-coding RNA OTTHUMT00000049859.1 (RP11-34D15.2 gene; Non-coding transcript identified by NONCODE; Non-coding transcript identified by NONCODE: Linc; gene_id XLOC_008919; transcript_id TCONS_00018032; oId…
TC0300013950.hg.1	4.56	5.57	-2.02	0.0291	EFHB	EF-hand domain family, member B	NM_144715; ENST00000295824; ENST00000389256; ENST00000440022; ENST00000467602; ENST00000498089; BC028198; OTTHUMT00000318673; OTTHUMT00000339751; OTTHUMT00000339752; OTTHUMT00000339754; OTTHUMT00000339755; CCDS33715.2; uc003cbl.5; uc062hkk.1; uc062hkl.1; uc062hkm.1; uc062hkn.1; NONHSAT088604	Homo sapiens EF-hand domain family, member B (EFHB), mRNA.; EF-hand domain family, member B [gene_biotype:protein_coding transcript_biotype:protein_coding]; EF-hand domain family, member B [gene_biotype:protein_coding transcript_biotype:non_stop_decay]; EF-hand domain family, member B [gene_biotype:protein_coding transcript_biotype:processed_transcript]; Homo sapiens EF-hand domain family, member…
TC1700010298.hg.1	10.47	11.49	-2.02	0.0325	CRLF3	Memczak2013 ALT_ACCEPTOR, ALT_DONOR, coding, INTERNAL, intronic best transcript NM_015986	hsa_circ_0000755	Memczak2013 ALT_ACCEPTOR, ALT_DONOR, coding, INTERNAL, intronic best transcript NM_015986
TC1300006544.hg.1	5.15	6.17	-2.02	0.001			NONHSAT032404	Non-coding transcript identified by NONCODE; Non-coding transcript identified by NONCODE: Linc
TC1200010978.hg.1	4.17	5.19	-2.02	0.0421	MIR6759	microRNA 6759	NR_106817; NR_106817.1:1..65:precursor_RNA	Homo sapiens microRNA 6759 (MIR6759), microRNA.; microRNA 6759 precursor.
TC0600010868.hg.1	3.17	4.19	-2.02	0.0417			T297737	Transcript identified by MiTranscriptome
TC1800008192.hg.1	3.68	4.69	-2.02	0.0417	smeeree	Transcript Identified by AceView	smeeree.aAug10-unspliced	Transcript Identified by AceView
TC0400007027.hg.1	3.15	4.16	-2.02	0.0235	glosmeeby	Transcript Identified by AceView	glosmeeby.aAug10-unspliced	Transcript Identified by AceView
TC1900011806.hg.1	7.47	8.48	-2.02	0.0018	ZNF582-AS1	ZNF582 antisense RNA 1 (head to head)	NR_037159; NR_037160; NR_037161; ENST00000585659; ENST00000587979; ENST00000589888; ENST00000591172; ENST00000593109; ENST00000585659.1; ENST00000587979.1; ENST00000589888.1; ENST00000591172.1; ENST00000593109.1; OTTHUMT00000459748; OTTHUMT00000459749; OTTHUMT00000459750; OTTHUMT00000459751; OTTHUMT00000459752; uc002qna.3; uc002qnb.3; uc021vce.2; uc061dfs.1; uc061dft.1; ZNF583.jAug10; HG511059.1:…	Homo sapiens ZNF582 antisense RNA 1 (head to head) (ZNF582-AS1), transcript variant 1, long non-coding RNA.; Homo sapiens ZNF582 antisense RNA 1 (head to head) (ZNF582-AS1), transcript variant 2, long non-coding RNA.; Homo sapiens ZNF582 antisense RNA 1 (head to head) (ZNF582-AS1), transcript variant 3, long non-coding RNA.; ZNF582 antisense RNA 1 (head to head) [gene_biotype:lincRNA transcript_b…
TC0800006957.hg.1	3.32	4.34	-2.03	0.006			T340116	Transcript identified by MiTranscriptome
TC0900006660.hg.1	3.76	4.78	-2.03	0.0182	spawshaw	Transcript Identified by AceView	spawshaw.aAug10-unspliced	Transcript Identified by AceView
TC0200014950.hg.1	3.56	4.58	-2.03	0.0332			T203117	Transcript identified by MiTranscriptome
TC1000009942.hg.1	5.83	6.85	-2.03	0.0007	rergy	Transcript Identified by AceView	rergy.aAug10-unspliced	Transcript Identified by AceView
TC0100007839.hg.1	7.99	9.02	-2.03	0.0016			NONHSAT002454	Non-coding transcript identified by NONCODE; Non-coding transcript identified by NONCODE: Linc
TC0200008114.hg.1	3.31	4.34	-2.03	0.0321	skujoybo	Transcript Identified by AceView	skujoybo.aAug10-unspliced	Transcript Identified by AceView
TC2200009061.hg.1	5.91	6.93	-2.03	0.0247			T235708	Transcript identified by MiTranscriptome
TC0400006707.hg.1	4.46	5.48	-2.03	0.0355	leysmyby	Transcript Identified by AceView	leysmyby.aAug10-unspliced	Transcript Identified by AceView
TC1600010644.hg.1	4.03	5.06	-2.04	0.0422			NONHSAT143144	Non-coding transcript identified by NONCODE; Non-coding transcript identified by NONCODE: Linc
TC0100009151.hg.1	4.59	5.61	-2.04	0.0128	AL592205.2		uc057ioq.1; ENST00000577912; NONHSAT004714	N/A; ncrna:novel chromosome:GRCh38:1:96935545:96935663:1 gene:ENSG00000265771 gene_biotype:miRNA transcript_biotype:miRNA; Non-coding transcript identified by NONCODE
TC1400007890.hg.1	5.92	6.95	-2.04	0.0011	GPR65	G protein-coupled receptor 65	NM_003608; ENST00000267549; BC035633; BC071715; uc001xvv.3; CCDS9879.1; OTTHUMT00000071564	Homo sapiens G protein-coupled receptor 65 (GPR65), mRNA.; G protein-coupled receptor 65 [gene_biotype:protein_coding transcript_biotype:protein_coding]; Homo sapiens G protein-coupled receptor 65, mRNA (cDNA clone MGC:45304 IMAGE:5218256), complete cds.; Homo sapiens G protein-coupled receptor 65, mRNA (cDNA clone MGC:88010 IMAGE:5180030), complete cds.; G protein-coupled receptor 65 [Source:HGN…
TC0300007646.hg.1	4.63	5.65	-2.04	0.0376	stonybo	Transcript Identified by AceView	stonybo.aAug10-unspliced	Transcript Identified by AceView
TC0200007504.hg.1	3.37	4.4	-2.04	0.0016			T189059; T189060	Transcript identified by MiTranscriptome: lncrna
TC0800009388.hg.1	3.97	5	-2.04	0.019			T337947	Transcript identified by MiTranscriptome
TC2000009914.hg.1	4.99	6.02	-2.04	0.0052	TGIF2	TGFB-induced factor homeobox 2	NM_001199513; NM_001199514; NM_001199515; NM_021809; ENST00000373872; ENST00000373874; ENST00000557885; ENST00000558028; ENST00000558465; ENST00000560025; ENST00000561398; ENST00000611732; BC006549; BC012816; OTTHUMT00000079003; OTTHUMT00000079004; OTTHUMT00000417905; OTTHUMT00000417906; OTTHUMT00000417907; OTTHUMT00000417908; OTTHUMT00000417909; CCDS13278.1; hsa_circ_0060187; hsa_circ_0060188; h…	Homo sapiens TGFB-induced factor homeobox 2 (TGIF2), transcript variant 3, mRNA.; Homo sapiens TGFB-induced factor homeobox 2 (TGIF2), transcript variant 1, mRNA.; Homo sapiens TGFB-induced factor homeobox 2 (TGIF2), transcript variant 4, mRNA.; Homo sapiens TGFB-induced factor homeobox 2 (TGIF2), transcript variant 2, mRNA.; TGFB-induced factor homeobox 2 [gene_biotype:protein_coding transcript_…
TC0200010089.hg.1	5.29	6.32	-2.04	0.0084			T203610	Transcript identified by MiTranscriptome: lncrna
TC0X00007554.hg.1	5.26	6.3	-2.04	0.0033	sneedaw	Transcript Identified by AceView	sneedaw.aAug10-unspliced	Transcript Identified by AceView
TC1000010069.hg.1	5.84	6.87	-2.04	0.008			T038559; T038560	Transcript identified by MiTranscriptome
TC1800008602.hg.1	4.56	5.59	-2.05	0.0362			T161711	Transcript identified by MiTranscriptome
TC0300011672.hg.1	5.76	6.79	-2.05	0.0047	skeydybo	Transcript Identified by AceView	skeydybo.aAug10-unspliced	Transcript Identified by AceView
TC0800007235.hg.1	7.87	8.91	-2.05	0.0393	RP11-11N9.4	novel transcript	ENST00000500843.2; ENST00000520819.1; OTTHUMT00000376537; OTTHUMT00000376538; uc064lvc.1; uc064lvd.1; ENST00000500843; ENST00000520819; ENST00000521584; HG501046.1:1..712:ncRNA; HG501047.1:1..737:ncRNA; NONHSAT125942; NONHSAT125943; NONHSAT125944; NONHSAT125945; NONHSAT125946; NONHSAT125947; NONHSAT125948; NONHSAT125949; NONHSAT125950; OTTHUMT00000376457; TCONS_l2_00027706; TCONS_l2_00027707; TCO…	N/A; novel transcript; havana:known chromosome:GRCh38:8:32996178:33044855:1 gene:ENSG00000247134 gene_biotype:lincRNA transcript_biotype:lincRNA; havana:known chromosome:GRCh38:8:32996178:33044802:1 gene:ENSG00000247134 gene_biotype:lincRNA transcript_biotype:lincRNA; MT-ND2 pseudogene 32 [gene_biotype:processed_pseudogene transcript_biotype:processed_pseudogene]; long non-coding RNA OTTHUMT00000…
TC0700006588.hg.1	4.4	5.44	-2.05	0.0361			T317725	Transcript identified by MiTranscriptome
TC1000008969.hg.1	3.56	4.6	-2.06	0.0384			T048931	Transcript identified by MiTranscriptome
TC0500010916.hg.1	5.32	6.37	-2.06	0.003			T283264	Transcript identified by MiTranscriptome
TC0100016748.hg.1	3.48	4.52	-2.06	0.0007	CLPTM1LP1	CLPTM1L pseudogene 1 [Source:HGNC Symbol;Acc:HGNC:49023]	ENST00000604519; NONHSAT008482; OTTHUMT00000468772	CLPTM1L pseudogene 1 [gene_biotype:processed_pseudogene transcript_biotype:processed_pseudogene]; Non-coding transcript identified by NONCODE; Non-coding transcript identified by NONCODE: Linc; CLPTM1-like (CLPTM1L) pseudogene[gene_biotype:processed_pseudogene transcript_biotype:processed_pseudogene]
TC0200006829.hg.1	4.03	5.07	-2.06	0.0313			T185330; T185331	Transcript identified by MiTranscriptome
TC1200007846.hg.1	3.76	4.81	-2.07	0.0201	wychy	Transcript Identified by AceView	wychy.aAug10-unspliced	Transcript Identified by AceView
TC0400008156.hg.1	3.43	4.48	-2.07	0.0193			NONHSAT097426	Non-coding transcript identified by NONCODE
TC0800011491.hg.1	3.27	4.32	-2.07	0.0013			T349549; T349550; T349551	Transcript identified by MiTranscriptome
TC0100015306.hg.1	4.64	5.69	-2.07	0.0417			T017571	Transcript identified by MiTranscriptome
TC0100013884.hg.1	4.15	5.21	-2.08	0.0239	pawbaw	Transcript Identified by AceView	pawbaw.aAug10-unspliced	Transcript Identified by AceView
TC0200007765.hg.1	4.43	5.48	-2.08	0.0442	gloykly	Transcript Identified by AceView	gloykly.aAug10-unspliced	Transcript Identified by AceView
TC0600010885.hg.1	3.23	4.29	-2.08	0.0077			NONHSAT107846	Non-coding transcript identified by NONCODE
TC1700007308.hg.1	5.29	6.35	-2.08	0.0059			T144215; T144216	Transcript identified by MiTranscriptome
TC0X00007540.hg.1	7.05	8.11	-2.08	0.017	DLG3	discs, large homolog 3 (Drosophila)	NM_001166278; NM_020730; NM_021120; ENST00000194900; ENST00000374355; ENST00000374360; ENST00000461646; ENST00000463252; ENST00000466140; ENST00000489733; ENST00000494493; ENST00000496931; ENST00000542398; BC093864; BC093866; OTTHUMT00000057074; OTTHUMT00000057075; OTTHUMT00000057076; OTTHUMT00000057077; OTTHUMT00000268193; OTTHUMT00000268194; OTTHUMT00000268195; OTTHUMT00000268196; OTTHUMT000002…	Homo sapiens discs, large homolog 3 (Drosophila) (DLG3), transcript variant 3, mRNA.; Homo sapiens discs, large homolog 3 (Drosophila) (DLG3), transcript variant 2, mRNA.; Homo sapiens discs, large homolog 3 (Drosophila) (DLG3), transcript variant 1, mRNA.; discs, large homolog 3 (Drosophila) [gene_biotype:protein_coding transcript_biotype:protein_coding]; discs, large homolog 3 (Drosophila) [gen…
TC1700012355.hg.1	4.19	5.25	-2.08	0.0005	KRBA2	KRAB-A domain containing 2	NM_001304947; NM_213597; ENST00000331336; ENST00000396267; OTTHUMT00000256338; OTTHUMT00000256339; uc002glf.1; BC148756; CCDS11141.1; KRBA2.aAug10; uc060bbb.1	Homo sapiens KRAB-A domain containing 2 (KRBA2), transcript variant 2, mRNA.; Homo sapiens KRAB-A domain containing 2 (KRBA2), transcript variant 1, mRNA.; KRAB-A domain containing 2 [gene_biotype:protein_coding transcript_biotype:protein_coding]; KRAB-A domain containing 2[gene_biotype:protein_coding transcript_biotype:protein_coding]; Homo sapiens KRAB-A domain containing 2 (KRBA2), mRNA.; Synt…
TC1700009568.hg.1	5.11	6.17	-2.08	0.031	sleyvybu	Transcript Identified by AceView	sleyvybu.aAug10-unspliced	Transcript Identified by AceView
TC1000007466.hg.1	4.88	5.94	-2.08	0.0443	MIR3156-1	microRNA 3156-1	NR_036112; ENST00000579389; uc021ppp.1; LM611009.1:1..75:precursor_RNA; NONHSAT013086; NR_036112.1:1..75:precursor_RNA	Homo sapiens microRNA 3156-1 (MIR3156-1), microRNA.; microRNA 3156-1 [gene_biotype:miRNA transcript_biotype:miRNA]; microRNA hsa-mir-3156-1 precursor; Non-coding transcript identified by NONCODE; microRNA 3156-1 precursor.
TC0200010673.hg.1	6.33	7.39	-2.09	0.0166	AC105921.1		uc061rzy.1; ENST00000619746	N/A; ncrna:novel chromosome:GRCh38:2:211778075:211778140:1 gene:ENSG00000277155 gene_biotype:miRNA transcript_biotype:miRNA
TC0400008429.hg.1	6.2	7.26	-2.09	0.0016	ALPK1	alpha kinase 1	NM_001102406; NM_001253884; NM_025144; ENST00000177648; ENST00000426472; ENST00000458497; ENST00000502366; ENST00000504176; ENST00000504488; ENST00000504745; ENST00000505127; ENST00000505176; ENST00000505912; ENST00000508589; ENST00000509209; ENST00000509688; ENST00000509722; ENST00000512847; ENST00000514594; ENST00000515106; ENST00000515330; OTTHUMT00000256421; OTTHUMT00000363624; OTTHUMT0000036…	Homo sapiens alpha-kinase 1 (ALPK1), transcript variant 2, mRNA.; Homo sapiens alpha-kinase 1 (ALPK1), transcript variant 3, mRNA.; Homo sapiens alpha-kinase 1 (ALPK1), transcript variant 1, mRNA.; alpha-kinase 1 [gene_biotype:protein_coding transcript_biotype:protein_coding]; alpha-kinase 1 [gene_biotype:protein_coding transcript_biotype:processed_transcript]; alpha-kinase 1 [gene_biotype:protei…
TC2200008989.hg.1	4.21	5.27	-2.09	0.0268			T235249	Transcript identified by MiTranscriptome
TC1200006931.hg.1	3.35	4.41	-2.09	0.038			T074405	Transcript identified by MiTranscriptome
TC1000009991.hg.1	4.03	5.1	-2.09	0.0044			NONHSAT011704	Non-coding transcript identified by NONCODE
TC1700010739.hg.1	8.06	9.12	-2.09	0.0281	MIR6780A	microRNA 6780a	NR_106838; ENST00000615089; uc032fit.1; NR_106838.1:1..68:precursor_RNA	Homo sapiens microRNA 6780a (MIR6780A), microRNA.; microRNA 6780a [gene_biotype:miRNA transcript_biotype:miRNA]; microRNA 6780a [Source:HGNC Symbol;Acc:HGNC:50069]; microRNA 6780a precursor.
TC1200009421.hg.1	4.58	5.65	-2.09	0.0017	bargeeby	Transcript Identified by AceView	bargeeby.aAug10-unspliced	Transcript Identified by AceView
TC0500008952.hg.1	3.51	4.58	-2.1	0.0191	snoskoyby	Transcript Identified by AceView	snoskoyby.aAug10-unspliced	Transcript Identified by AceView
TC1100006463.hg.1	4.96	6.03	-2.1	0.0101	snyfey	Transcript Identified by AceView	snyfey.aAug10-unspliced; T052164	Transcript Identified by AceView; Transcript identified by MiTranscriptome
TC1200008129.hg.1	4.26	5.34	-2.1	0.0211	jukoby	Transcript Identified by AceView	jukoby.aAug10-unspliced	Transcript Identified by AceView
TC1200007861.hg.1	15.48	16.55	-2.1	0.0061	LRP1	LDL receptor related protein 1	NM_002332; ENST00000243077; ENST00000338962; ENST00000451724; ENST00000553277; ENST00000553446; ENST00000554118; ENST00000554174; ENST00000555124; ENST00000555941; ENST00000556247; ENST00000556356; ENST00000556830; OTTHUMT00000412771; OTTHUMT00000412772; OTTHUMT00000412773; OTTHUMT00000412774; OTTHUMT00000412775; OTTHUMT00000412776; OTTHUMT00000412777; OTTHUMT00000412787; OTTHUMT00000412788; OTTH…	Homo sapiens low density lipoprotein receptor-related protein 1 (LRP1), mRNA.; low density lipoprotein receptor-related protein 1 [gene_biotype:protein_coding transcript_biotype:protein_coding]; low density lipoprotein receptor-related protein 1 [gene_biotype:protein_coding transcript_biotype:retained_intron]; low density lipoprotein receptor-related protein 1 [gene_biotype:protein_coding transcr…
TC1500009805.hg.1	3.25	4.32	-2.1	0.0271	farsor	Transcript Identified by AceView	farsor.aAug10-unspliced	Transcript Identified by AceView
TC0600008021.hg.1	5.56	6.63	-2.11	0.0193			T303498	Transcript identified by MiTranscriptome
TC1700009700.hg.1	4.8	5.87	-2.11	0.0317			lnc-CCDC42-1:1; NONHSAT145563; TCONS_00025556	Transcript Originally Identified by LNCipedia, alternate transcript name: NONHSAT145563; Non-coding transcript identified by NONCODE: Linc; gene_id XLOC_012385; transcript_id TCONS_00025556; oId TCONS_00005668; linc_name linc-MYH10-1; tss_id TSS19363; class_code u; gene_name linc-MYH10;
TC2000009197.hg.1	3.3	4.37	-2.11	0.0081	zagey	Transcript Identified by AceView	zagey.aAug10-unspliced	Transcript Identified by AceView
TC1900008636.hg.1	5.03	6.11	-2.11	0.0148			T179704; T179705; T179706	Transcript identified by MiTranscriptome
TC0500011972.hg.1	4.98	6.05	-2.11	0.0236			T288628; T288629	Transcript identified by MiTranscriptome
TC0300013837.hg.1	6.42	7.5	-2.11	0.0456	IQCF3	IQ motif containing F3	NM_001085479; NM_001207023; ENST00000437810; ENST00000440739; ENST00000444293; ENST00000446775; ENST00000462079; ENST00000465028; ENST00000472485; ENST00000474242; BC146874; BC146889; BC171811; BC171818; OTTHUMT00000346576; OTTHUMT00000346577; OTTHUMT00000346578; OTTHUMT00000346580; OTTHUMT00000346581; OTTHUMT00000346582; OTTHUMT00000346583; CCDS46837.1; IQCF3.bAug10; IQCF3.jAug10; uc021wyy.2; uc…	Homo sapiens IQ motif containing F3 (IQCF3), transcript variant 1, mRNA.; Homo sapiens IQ motif containing F3 (IQCF3), transcript variant 2, mRNA.; IQ motif containing F3 [gene_biotype:protein_coding transcript_biotype:protein_coding]; IQ motif containing F3 [gene_biotype:protein_coding transcript_biotype:processed_transcript]; IQ motif containing F3 [gene_biotype:protein_coding transcript_biotyp…
TC1400008139.hg.1	5.81	6.89	-2.11	0.0376			T109873	Transcript identified by MiTranscriptome
TC1100012039.hg.1	3.12	4.19	-2.11	0.0267	lamaw	Transcript Identified by AceView	lamaw.aAug10-unspliced	Transcript Identified by AceView
TC0700010310.hg.1	3.53	4.61	-2.11	0.0122			T318869	Transcript identified by MiTranscriptome
TC0100016983.hg.1	4.54	5.62	-2.11	0.0361	CHI3L1	chitinase 3-like 1 (cartilage glycoprotein-39)	NM_001276; ENST00000255409; ENST00000404436; ENST00000472064; ENST00000473185; ENST00000478742; BC008568; BC038354; BC039132; OTTHUMT00000100265; OTTHUMT00000100266; OTTHUMT00000100267; OTTHUMT00000100268; OTTHUMT00000101315; CCDS1435.1; uc001gzi.3; uc001gzk.2; uc057oof.1; uc057oog.1; uc057ooh.1; NONHSAT008871; NONHSAT008872; NONHSAT008873; NONHSAT008874	Homo sapiens chitinase 3-like 1 (cartilage glycoprotein-39) (CHI3L1), mRNA.; chitinase 3-like 1 (cartilage glycoprotein-39) [gene_biotype:protein_coding transcript_biotype:protein_coding]; chitinase 3-like 1 (cartilage glycoprotein-39) [gene_biotype:protein_coding transcript_biotype:retained_intron]; Homo sapiens chitinase 3-like 1 (cartilage glycoprotein-39), mRNA (cDNA clone MGC:17093 IMAGE:421…
TC0100016020.hg.1	8.67	9.75	-2.12	0.0495	ISG20L2	interferon stimulated exonuclease gene 20kDa like 2	NM_001303095; ENST00000313146; ENST00000368219; ENST00000469074; ENST00000470713; ENST00000472824; ENST00000496538; BC000575; OTTHUMT00000098969; OTTHUMT00000098970; OTTHUMT00000098971; OTTHUMT00000098972; OTTHUMT00000099428; OTTHUMT00000099429; CCDS1153.1; hsa_circ_0014773; uc001fps.2; uc057mca.1; uc057mcb.1; uc057mcc.1; uc057mcd.1; uc057mce.1; NONHSAT006909; NONHSAT006910	Homo sapiens interferon stimulated exonuclease gene 20kDa-like 2 (ISG20L2), mRNA.; interferon stimulated exonuclease gene 20kDa-like 2 [gene_biotype:protein_coding transcript_biotype:protein_coding]; interferon stimulated exonuclease gene 20kDa-like 2 [gene_biotype:protein_coding transcript_biotype:processed_transcript]; Homo sapiens interferon stimulated exonuclease gene 20kDa-like 2, mRNA (cDNA…
TC0X00009219.hg.1	3.73	4.82	-2.12	0.0104			NONHSAT136449; NONHSAT136450	Non-coding transcript identified by NONCODE
TC0100015910.hg.1	4.41	5.49	-2.13	0.0015			T021625	Transcript identified by MiTranscriptome
TC0200012555.hg.1	3.64	4.73	-2.13	0.0225			T189257	Transcript identified by MiTranscriptome
TC1400009692.hg.1	10.08	11.17	-2.13	0.0341	RPS2P2	ribosomal protein S2 pseudogene 2	OTTHUMT00000349963; ENST00000554490	ribosomal protein S2 pseudogene 2[gene_biotype:processed_pseudogene transcript_biotype:processed_pseudogene]; ribosomal protein S2 pseudogene 2 [gene_biotype:processed_pseudogene transcript_biotype:processed_pseudogene]
TC0900007606.hg.1	4.53	5.62	-2.13	0.0499			lnc-OSTF1-1:1; NONHSAT131937; TCONS_00016018	Transcript Originally Identified by LNCipedia, alternate transcript name: NONHSAT131937; Non-coding transcript identified by NONCODE: Linc; gene_id XLOC_007412; transcript_id TCONS_00016018; oId TCONS_00014139; linc_name linc-PCSK5-2; tss_id TSS11827; class_code u; gene_name linc-PCSK5-2;
TC0500010506.hg.1	5.55	6.64	-2.13	0.0022			T281068	Transcript identified by MiTranscriptome
TC0600014306.hg.1	10.55	11.64	-2.13	0.0246			lnc-B3GAT2-3:10; NONHSAT113492; TCONS_00012210	Transcript Originally Identified by LNCipedia, alternate transcript name: NONHSAT113492; Non-coding transcript identified by NONCODE: Antisense; gene_id XLOC_005763; transcript_id TCONS_00012210; oId TCONS_00012359; linc_name linc-B3GAT2-3; tss_id TSS9240; class_code u; gene_name linc-B3GAT2-3;
TC1700010717.hg.1	7.51	8.6	-2.13	0.0122	STAT5B	signal transducer and activator of transcription 5B	NM_012448; ENST00000293328; ENST00000415845; ENST00000468312; ENST00000468496; ENST00000481253; ENST00000481517; ENST00000498674; BC065227; OTTHUMT00000319797; OTTHUMT00000319798; OTTHUMT00000319799; OTTHUMT00000319800; OTTHUMT00000319801; OTTHUMT00000319802; OTTHUMT00000319803; CCDS11423.1; hsa_circ_0043780; hsa_circ_0043781; hsa_circ_0043782; hsa_circ_0043783; hsa_circ_0043784; hsa_circ_0043785…	Homo sapiens signal transducer and activator of transcription 5B (STAT5B), mRNA.; signal transducer and activator of transcription 5B [gene_biotype:protein_coding transcript_biotype:protein_coding]; signal transducer and activator of transcription 5B [gene_biotype:protein_coding transcript_biotype:retained_intron]; Homo sapiens signal transducer and activator of transcription 5B, mRNA (cDNA clone…
TC1200007756.hg.1	4.63	5.72	-2.13	0.0353	RP11-968A15.2	novel transcript, antisense to CBX5	ENST00000547177.1; OTTHUMT00000405473; uc058ovk.1; ENST00000547177; HG504819.1:1..735:ncRNA; NONHSAT028612	N/A; novel transcript, antisense to CBX5; havana:known chromosome:GRCh38:12:54262615:54279063:1 gene:ENSG00000257596 gene_biotype:antisense transcript_biotype:antisense; long non-coding RNA OTTHUMT00000405473.1 (RP11-968A15.2 gene; Non-coding transcript identified by NONCODE: Antisense
TC1900008228.hg.1	5.83	6.92	-2.13	0.0145			T176611	Transcript identified by MiTranscriptome: lncrna
TC0800009899.hg.1	3.05	4.14	-2.13	0.0058			T340659	Transcript identified by MiTranscriptome
TC1100012439.hg.1	4.22	5.32	-2.14	0.0101			T067987	Transcript identified by MiTranscriptome
TC0400010008.hg.1	3.93	5.03	-2.14	0.0366			T261023	Transcript identified by MiTranscriptome
TC1900009465.hg.1	5.05	6.14	-2.14	0.0075	norwa	Transcript Identified by AceView	norwa.aAug10-unspliced	Transcript Identified by AceView
TC0100012626.hg.1	4	5.1	-2.14	0.0252			T001866	Transcript identified by MiTranscriptome
TC0700012346.hg.1	7.58	8.67	-2.14	0.0237			AC002080.1:144236..144185:rfam	U7 small nuclear RNA
TC0800007682.hg.1	3.48	4.58	-2.14	0.0019	zowuby	Transcript Identified by AceView	zowuby.aAug10-unspliced	Transcript Identified by AceView
TC1200010262.hg.1	4.71	5.81	-2.14	0.0148	doblobu	Transcript Identified by AceView	doblobu.aAug10-unspliced	Transcript Identified by AceView
TC1300009104.hg.1	3.93	5.03	-2.14	0.0279			T095405	Transcript identified by MiTranscriptome
TC0X00011295.hg.1	7.9	9	-2.14	0.0028	RP13-188A5.1	novel transcript	ENST00000452532.1; OTTHUMT00000056885; uc064zoj.1; ENST00000452532; chrX_56029257_56041394; HG512549.1:1..1007:ncRNA; NONHSAT137260; TCONS_l2_00030220; TCONS_l2_00030221	N/A; novel transcript; havana:known chromosome:GRCh38:X:55908123:56015173:1 gene:ENSG00000227486 gene_biotype:lincRNA transcript_biotype:lincRNA; circRNA transcript identified by Guo, et al. on chrX from 56029257-56041394 on Hg19; long non-coding RNA OTTHUMT00000056885.1 (RP13-188A5.1 gene; Non-coding transcript identified by NONCODE: Linc; Hg19:chrX:+:55934675-56041429; Hg19:chrX:+:55934697-5602…
TC1400009524.hg.1	13.38	14.48	-2.15	0.0104	ZFP36L1	ZFP36 ring finger protein-like 1	NM_001244698; NM_001244701; NM_004926; ENST00000336440; ENST00000439696; ENST00000553375; ENST00000555997; ENST00000557022; ENST00000557086; BC018340; OTTHUMT00000413226; OTTHUMT00000413227; OTTHUMT00000413228; OTTHUMT00000413229; OTTHUMT00000413230; OTTHUMT00000413231; BC148845; C14orf181andZFP36L1.bAug10; C14orf181andZFP36L1.dAug10; CCDS9791.1; uc001xkh.3; uc001xki.3; uc059csy.1; uc059csz.1; uc…	Homo sapiens ZFP36 ring finger protein-like 1 (ZFP36L1), transcript variant 2, mRNA.; Homo sapiens ZFP36 ring finger protein-like 1 (ZFP36L1), transcript variant 3, mRNA.; Homo sapiens ZFP36 ring finger protein-like 1 (ZFP36L1), transcript variant 1, mRNA.; ZFP36 ring finger protein-like 1 [gene_biotype:protein_coding transcript_biotype:protein_coding]; Homo sapiens zinc finger protein 36, C3H ty…
TC1000008330.hg.1	5.64	6.75	-2.15	0.0092	lopoby	Transcript Identified by AceView	lopoby.aAug10-unspliced	Transcript Identified by AceView
TC0X00010034.hg.1	4.03	5.14	-2.15	0.0176	blawmu	Transcript Identified by AceView	blawmu.aAug10-unspliced	Transcript Identified by AceView
TC1300008405.hg.1	4.7	5.81	-2.15	0.0413			NONHSAT032611	Non-coding transcript identified by NONCODE
TC0800006920.hg.1	4.84	5.95	-2.16	0.0267	lula	Transcript Identified by AceView	lula.aAug10-unspliced	Transcript Identified by AceView
TC0X00011344.hg.1	5.65	6.76	-2.16	0.0253	RP11-706O15.5	novel transcript	ENST00000381106.4; ENST00000424415.1; ENST00000451781.1; OTTHUMT00000144381; OTTHUMT00000144382; OTTHUMT00000144383; uc004crn.4; uc064xwk.1; uc064xwl.1; ENST00000381106; ENST00000424415; ENST00000451781; HG512419.1:1..2194:ncRNA; HG512420.1:1..490:ncRNA; HG512421.1:1..1099:ncRNA; hsa_circ_0089838; hsa_circ_0089839; hsa_circ_0089840; lnc-RP11-706O15.1.1-2:1; lnc-RP11-706O15.1.1-2:3; NONHSAT136141;…	N/A; novel transcript; havana:known chromosome:GRCh38:X:3905687:3920746:-1 gene:ENSG00000205663 gene_biotype:lincRNA transcript_biotype:lincRNA; havana:known chromosome:GRCh38:X:3891438:3902000:-1 gene:ENSG00000205663 gene_biotype:lincRNA transcript_biotype:lincRNA; havana:known chromosome:GRCh38:X:3893292:3905709:-1 gene:ENSG00000205663 gene_biotype:lincRNA transcript_biotype:lincRNA; long non-c…
TC1000007276.hg.1	7.32	8.43	-2.16	0.0039	swawsweeby	Transcript Identified by AceView	swawsweeby.aAug10-unspliced	Transcript Identified by AceView
TC1600007886.hg.1	4.93	6.04	-2.16	0.0251			T132566	Transcript identified by MiTranscriptome
TC0600011273.hg.1	3.3	4.42	-2.16	0.0358			lnc-TRIM27-15:1; NONHSAT108483; NONHSAT108484; TCONS_00012134	Transcript Originally Identified by LNCipedia, alternate transcript name: NONHSAT108484; Non-coding transcript identified by NONCODE; Non-coding transcript identified by NONCODE: Linc; gene_id XLOC_005664; transcript_id TCONS_00012134; oId TCONS_00012272; linc_name linc-SCAND3-2; tss_id TSS9080; class_code u; gene_name linc-SCAND3-2;
TC1400009929.hg.1	4.78	5.9	-2.17	0.0222			T108737	Transcript identified by MiTranscriptome
TC0700012016.hg.1	7.85	8.97	-2.17	0.0009	EPHB4	EPH receptor B4	NM_004444; ENST00000358173; ENST00000360620; ENST00000467515; ENST00000477446; ENST00000478459; ENST00000487222; ENST00000489808; ENST00000492403; ENST00000492878; ENST00000616502; BC052804; OTTHUMT00000347222; OTTHUMT00000347223; OTTHUMT00000347224; OTTHUMT00000347225; OTTHUMT00000347226; OTTHUMT00000347227; OTTHUMT00000347228; OTTHUMT00000347229; OTTHUMT00000347230; CCDS5706.1; EPHB4.bAug10; EP…	Homo sapiens EPH receptor B4 (EPHB4), mRNA.; EPH receptor B4 [gene_biotype:protein_coding transcript_biotype:protein_coding]; EPH receptor B4 [gene_biotype:protein_coding transcript_biotype:retained_intron]; EPH receptor B4 [gene_biotype:protein_coding transcript_biotype:processed_transcript]; Homo sapiens EPH receptor B4, mRNA (cDNA clone MGC:59690 IMAGE:6584384), complete cds.; EPH receptor B4[…
TC0800007573.hg.1	3.59	4.71	-2.17	0.002			T343571	Transcript identified by MiTranscriptome: lncrna
TC1700008539.hg.1	12.8	13.92	-2.18	0.0294	MRC2	mannose receptor, C type 2	NM_006039; ENST00000303375; ENST00000446119; ENST00000579432; ENST00000580916; ENST00000583597; ENST00000584265; ENST00000584682; BC146647; BC150212; BC153884; OTTHUMT00000445152; OTTHUMT00000445153; OTTHUMT00000445154; OTTHUMT00000445155; OTTHUMT00000445156; OTTHUMT00000445157; OTTHUMT00000445158; CCDS11634.1; hsa_circ_0003667; hsa_circ_0009052; hsa_circ_0045144; hsa_circ_0045145; hsa_circ_00451…	Homo sapiens mannose receptor, C type 2 (MRC2), mRNA.; mannose receptor, C type 2 [gene_biotype:protein_coding transcript_biotype:protein_coding]; mannose receptor, C type 2 [gene_biotype:protein_coding transcript_biotype:processed_transcript]; mannose receptor, C type 2 [gene_biotype:protein_coding transcript_biotype:retained_intron]; mannose receptor, C type 2 [gene_biotype:protein_coding trans…
TC0100018456.hg.1	6.82	7.95	-2.18	0.0013	LINC01057	long intergenic non-protein coding RNA 1057	NR_104131; ENST00000414374; ENST00000418366; ENST00000421997; ENST00000424711; ENST00000432162; ENST00000442418; ENST00000452922; ENST00000456551; ENST00000414374.1; ENST00000418366.2; ENST00000421997.1; ENST00000424711.1; ENST00000432162.1; ENST00000442418.1; ENST00000452922.1; ENST00000456551.1; LOC100130235.fAug10; LOC100130235.kAug10; OTTHUMT00000029548; OTTHUMT00000029549; OTTHUMT00000029550…	Homo sapiens long intergenic non-protein coding RNA 1057 (LINC01057), long non-coding RNA.; long intergenic non-protein coding RNA 1057 [gene_biotype:lincRNA transcript_biotype:lincRNA]; long intergenic non-protein coding RNA 1057 [Source:HGNC Symbol;Acc:HGNC:49057]; Transcript Identified by AceView, Entrez Gene ID(s) 100130235; novel transcript; piggyBac transposable element derived 4 pseudogene…
TC1500008946.hg.1	5.77	6.89	-2.18	0.0011	wareru	Transcript Identified by AceView	wareru.aAug10	Transcript Identified by AceView
[truncated: 221 more rows]
